# Supplementary material for: YY1 mediated DCUN1D5 transcriptional activation promotes triple-negative breast cancer progression by targeting FN1/PI3K/AKT pathway
Source: Biol Direct. 2024 Jun 3;19:42. doi: 10.1186/s13062-024-00481-2 (PMC11145835; doi:10.1186/s13062-024-00481-2)
Supplement: Supplementary file 2 — Supplementary Material 2 [file 13062_2024_481_MOESM2_ESM.xlsx]

## Sheet: Sheet1
Supplementary Table 1 A list of primers used in this study
Primer	Sequence
DCUN1D5-F	5’-GGGTGGCAGCAGCAGTAG-3’
DCUN1D5-R	5’-TTTCAGCCTCCAATTTCC-3’
FN1-F	5’-TGCAAGGCCTCAGACCGGGT-3’
FN1-R	5’-GCGCTCAGGCTTGTGGGTGT-3’
YY1-F	5’-TACCTGGCATTGACCTCTC-3’
YY1-R	5’-GGCCGAGTTATCCCTGA-3’
GAPDH-F	5’-TGACTTCAACAGCGACACCCA-3’
GADPH-R	5’-CACCCTGTTGCTGTAGCCAAA-3’
