# Supplementary material for: YY1 mediated DCUN1D5 transcriptional activation promotes triple-negative breast cancer progression by targeting FN1/PI3K/AKT pathway
Source: Biol Direct. 2024 Jun 3;19:42. doi: 10.1186/s13062-024-00481-2 (PMC11145835; doi:10.1186/s13062-024-00481-2)
Supplement: Supplementary file 3 — Supplementary Material 3 [file 13062_2024_481_MOESM3_ESM.xlsx]

## Sheet: Sheet1
Supplementary Table 2 A list of antibodies used in xenograft tumor IHC staining study
Antibody	Dilution	Company
DCUN1D5	1:400	14810-1-AP, Proteintech
Ki67	/	SP6, Maxim Biotechnologies
FN1	1:400	#26836, Cell Signaling Technology
p-PI3K	1:400	20584-1-AP, Proteintech
p-AKT	1:400	28731-1-AP, Proteintech
