# Supplementary material for: YY1 mediated DCUN1D5 transcriptional activation promotes triple-negative breast cancer progression by targeting FN1/PI3K/AKT pathway
Source: Biol Direct. 2024 Jun 3;19:42. doi: 10.1186/s13062-024-00481-2 (PMC11145835; doi:10.1186/s13062-024-00481-2)
Supplement: Supplementary file 4 — Supplementary Material 4 [file 13062_2024_481_MOESM4_ESM.xlsx]

## Sheet: Table S3
Supplementary Table 3 Differentially expressed genes between shDCUN1D5 and shCtrl MDA-MB-231 cells
Gene ID	GENE Name	log2 FoldChange	p value	padj
ENSG00000171867	PRNP	-1.1777	3.37e-210	5.23e-206
ENSG00000169504	CLIC4	-1.19284	6.87e-170	5.33e-166
ENSG00000099194	SCD	-1.34803	2.72e-166	1.41e-162
ENSG00000167680	SEMA6B	-1.5218	7.29e-152	2.83e-148
ENSG00000128791	TWSG1	-1.44733	2.47e-151	7.67e-148
ENSG00000106366	SERPINE1	1.04827	2.09e-137	5.42e-134
ENSG00000114554	PLXNA1	-0.901358	3.36e-136	7.45e-133
ENSG00000115008	IL1A	2.03782	5.83e-135	1.13e-131
ENSG00000183696	UPP1	1.59791	1.35e-123	2.33e-120
ENSG00000131747	TOP2A	-1.038	1.89e-119	2.93e-116
ENSG00000214049	UCA1	2.30723	1.14e-118	1.62e-115
ENSG00000117525	F3	0.997845	2.03e-116	2.63e-113
ENSG00000130635	COL5A1	-0.95033	3.99e-109	4.76e-106
ENSG00000115414	FN1	-1.00147	4.16e-107	4.62e-104
ENSG00000211459	MT-RNR1	0.858542	3.7e-96	3.83e-93
ENSG00000173706	HEG1	-0.92736	1.41e-94	1.37e-91
ENSG00000185650	ZFP36L1	0.889693	1.25e-92	1.14e-89
ENSG00000164251	F2RL1	-1.11284	8.88e-91	7.66e-88
ENSG00000116005	PCYOX1	-1.06799	2.45e-88	2e-85
ENSG00000105825	TFPI2	1.1156	7.1e-88	5.51e-85
ENSG00000137845	ADAM10	-0.807807	6.12e-87	4.52e-84
ENSG00000087074	PPP1R15A	1.23133	1.42e-86	1e-83
ENSG00000162511	LAPTM5	-1.25886	7.4e-84	4.99e-81
ENSG00000173432	SAA1	-0.979067	4.33e-83	2.8e-80
ENSG00000134824	FADS2	-1.19523	5.47e-80	3.4e-77
ENSG00000011028	MRC2	-1.18041	4.73e-79	2.82e-76
ENSG00000210082	MT-RNR2	0.722838	2.81e-76	1.62e-73
ENSG00000071575	TRIB2	-1.04873	6.04e-75	3.34e-72
ENSG00000180921	FAM83H	1.45645	6.95e-75	3.72e-72
ENSG00000137801	THBS1	-0.811512	1.55e-73	8.01e-71
ENSG00000141753	IGFBP4	-0.716404	2.73e-73	1.37e-70
ENSG00000105887	MTPN	-0.765784	5.84e-73	2.83e-70
ENSG00000124145	SDC4	0.607836	9.8e-72	4.61e-69
ENSG00000114346	ECT2	-0.839186	8.16e-69	3.72e-66
ENSG00000137699	TRIM29	1.69308	2.92e-68	1.29e-65
ENSG00000148346	LCN2	1.08235	5.26e-68	2.27e-65
ENSG00000130508	PXDN	-0.670879	7.57e-68	3.18e-65
ENSG00000109790	KLHL5	-1.15059	1.36e-66	5.57e-64
ENSG00000136238	RAC1	-0.687666	1.6e-66	6.37e-64
ENSG00000165527	ARF6	-0.929438	9.79e-66	3.8e-63
ENSG00000170542	SERPINB9	-1.21469	1.91e-65	7.25e-63
ENSG00000197467	COL13A1	-0.851273	3.56e-65	1.32e-62
ENSG00000120875	DUSP4	-0.659417	6.41e-65	2.32e-62
ENSG00000100934	SEC23A	-1.03853	2.88e-64	1.02e-61
ENSG00000184985	SORCS2	-1.18981	1.12e-62	3.87e-60
ENSG00000105968	H2AFV	-0.751336	1.6e-62	5.41e-60
ENSG00000198363	ASPH	-0.87525	5.87e-62	1.94e-59
ENSG00000135318	NT5E	-0.644255	6.37e-62	2.06e-59
ENSG00000105835	NAMPT	0.706791	6.49e-62	2.06e-59
ENSG00000163359	COL6A3	-1.72904	4.94e-59	1.5e-56
ENSG00000108946	PRKAR1A	-0.688399	1.46e-58	4.37e-56
ENSG00000172061	LRRC15	-1.84611	1.59e-58	4.66e-56
ENSG00000147872	PLIN2	1.07144	4.05e-58	1.16e-55
ENSG00000101187	SLCO4A1	-1.28783	4.88e-58	1.38e-55
ENSG00000072310	SREBF1	-0.839535	6.4e-58	1.77e-55
ENSG00000046604	DSG2	-0.755838	8.89e-58	2.42e-55
ENSG00000085117	CD82	-1.01954	1.15e-57	3.09e-55
ENSG00000172380	GNG12	-0.825086	1.54e-57	4.06e-55
ENSG00000164104	HMGB2	-0.786564	1.7e-57	4.4e-55
ENSG00000149177	PTPRJ	-0.717595	2.28e-56	5.63e-54
ENSG00000092964	DPYSL2	-1.04602	3e-56	7.27e-54
ENSG00000087586	AURKA	-0.86306	9.97e-56	2.38e-53
ENSG00000065923	SLC9A7	-0.829055	3.32e-55	7.82e-53
ENSG00000149573	MPZL2	1.71951	5.79e-55	1.34e-52
ENSG00000119669	IRF2BPL	-1.07261	7.73e-55	1.76e-52
ENSG00000163527	STT3B	-0.784621	1.53e-54	3.45e-52
ENSG00000178038	ALS2CL	1.05517	1.64e-53	3.65e-51
ENSG00000139318	DUSP6	-0.84761	4.06e-53	8.88e-51
ENSG00000074410	CA12	-1.17478	4.3e-53	9.26e-51
ENSG00000069122	ADGRF5	-0.803006	4.43e-53	9.42e-51
ENSG00000143933	CALM2	-0.614044	9.24e-53	1.94e-50
ENSG00000133131	MORC4	-0.706178	3.83e-51	7.92e-49
ENSG00000123384	LRP1	-0.929055	4.12e-51	8.41e-49
ENSG00000196154	S100A4	-0.695531	2.1e-50	4.23e-48
ENSG00000151651	ADAM8	-0.603361	5.31e-50	1.06e-47
ENSG00000138131	LOXL4	-0.941859	8.05e-50	1.58e-47
ENSG00000198771	RCSD1	-1.65827	2.59e-49	5.03e-47
ENSG00000136997	MYC	0.763197	5.2e-49	9.95e-47
ENSG00000130513	GDF15	1.57882	5.78e-49	1.09e-46
ENSG00000135535	CD164	-0.831526	1.02e-48	1.91e-46
ENSG00000112144	ICK	-1.00112	1.85e-48	3.38e-46
ENSG00000011105	TSPAN9	-1.01679	3.1e-48	5.6e-46
ENSG00000172037	LAMB2	-0.730016	5.29e-48	9.44e-46
ENSG00000134954	ETS1	0.59455	5.36e-48	9.46e-46
ENSG00000118523	CTGF	-0.910499	1.22e-47	2.12e-45
ENSG00000130702	LAMA5	-0.667033	3.47e-47	5.99e-45
ENSG00000008083	JARID2	0.729663	8.25e-47	1.4e-44
ENSG00000138757	G3BP2	-0.614235	8.3e-47	1.4e-44
ENSG00000056558	TRAF1	0.96122	1.03e-46	1.71e-44
ENSG00000100097	LGALS1	-0.7955	1.73e-46	2.86e-44
ENSG00000168497	CAVIN2	-1.66708	2.81e-46	4.59e-44
ENSG00000117519	CNN3	-0.676754	5.56e-46	8.99e-44
ENSG00000137642	SORL1	-1.21481	5.7e-46	9.12e-44
ENSG00000161813	LARP4	-0.940756	1.77e-45	2.78e-43
ENSG00000182871	COL18A1	-0.763829	1.9e-45	2.95e-43
ENSG00000165802	NSMF	0.600065	7.36e-45	1.12e-42
ENSG00000066279	ASPM	-0.884214	7.87e-45	1.19e-42
ENSG00000183508	TENT5C	-1.42633	3.76e-44	5.61e-42
ENSG00000011426	ANLN	-0.671157	5.8e-44	8.57e-42
ENSG00000242265	PEG10	-1.19947	3.3e-42	4.82e-40
ENSG00000169908	TM4SF1	-0.77572	4.41e-42	6.4e-40
ENSG00000010292	NCAPD2	-0.638895	5.53e-42	7.95e-40
ENSG00000149218	ENDOD1	-0.78795	8.76e-42	1.24e-39
ENSG00000073756	PTGS2	2.63923	1.04e-41	1.46e-39
ENSG00000176171	BNIP3	-0.716667	1.59e-41	2.2e-39
ENSG00000125378	BMP4	-0.948206	4.64e-41	6.31e-39
ENSG00000169047	IRS1	-0.650204	9.48e-41	1.28e-38
ENSG00000196950	SLC39A10	-0.887892	1.43e-40	1.92e-38
ENSG00000184216	IRAK1	0.653454	1.69e-40	2.25e-38
ENSG00000149313	AASDHPPT	-1.14499	3.25e-40	4.28e-38
ENSG00000073008	PVR	0.669746	5.97e-40	7.79e-38
ENSG00000164744	SUN3	2.59145	8.57e-40	1.11e-37
ENSG00000234741	GAS5	0.704712	9.48e-40	1.22e-37
ENSG00000041982	TNC	-0.733277	1.35e-39	1.72e-37
ENSG00000134287	ARF3	-0.709261	2.82e-39	3.53e-37
ENSG00000167106	FAM102A	0.65148	4.88e-39	6.01e-37
ENSG00000183856	IQGAP3	-0.624132	6.79e-39	8.3e-37
ENSG00000157240	FZD1	-0.988124	7.38e-39	8.95e-37
ENSG00000148426	PROSER2	1.01651	1.29e-38	1.55e-36
ENSG00000089685	BIRC5	-0.769383	2.2e-38	2.62e-36
ENSG00000115758	ODC1	0.729164	3.12e-38	3.7e-36
ENSG00000175130	MARCKSL1	-0.887529	3.39e-38	3.96e-36
ENSG00000120129	DUSP1	1.82078	3.39e-38	3.96e-36
ENSG00000204899	MZT1	-1.08531	3.58e-38	4.14e-36
ENSG00000130766	SESN2	1.36251	5.46e-38	6.27e-36
ENSG00000197249	SERPINA1	-0.904162	5.71e-38	6.52e-36
ENSG00000182158	CREB3L2	-0.669415	2.1e-37	2.37e-35
ENSG00000102271	KLHL4	-1.14374	4.76e-37	5.27e-35
ENSG00000112984	KIF20A	-0.964709	5.16e-37	5.67e-35
ENSG00000106799	TGFBR1	-0.679572	9.42e-37	1.03e-34
ENSG00000196754	S100A2	-1.34784	1e-36	1.09e-34
ENSG00000119403	PHF19	-0.710053	1.5e-36	1.62e-34
ENSG00000181104	F2R	-1.04285	1.67e-36	1.79e-34
ENSG00000136859	ANGPTL2	-0.961835	2.97e-36	3.15e-34
ENSG00000110090	CPT1A	0.733442	7.76e-36	8.19e-34
ENSG00000139211	AMIGO2	1.15325	8.74e-36	9.16e-34
ENSG00000117226	GBP3	-0.829851	1.28e-35	1.34e-33
ENSG00000116701	NCF2	0.996293	4.8e-35	4.9e-33
ENSG00000167191	GPRC5B	1.33339	5.08e-35	5.15e-33
ENSG00000115486	GGCX	-0.693295	6.52e-35	6.57e-33
ENSG00000120802	TMPO	-0.608966	7.59e-35	7.56e-33
ENSG00000162413	KLHL21	0.748598	8.36e-35	8.25e-33
ENSG00000048052	HDAC9	0.717155	8.68e-35	8.47e-33
ENSG00000004399	PLXND1	-0.773738	1.15e-34	1.12e-32
ENSG00000167996	FTH1	0.629711	1.95e-34	1.88e-32
ENSG00000185585	OLFML2A	-0.804186	2.8e-34	2.67e-32
ENSG00000170540	ARL6IP1	-0.616507	2.84e-34	2.68e-32
ENSG00000013588	GPRC5A	0.594457	3.25e-34	3.05e-32
ENSG00000167005	NUDT21	-0.636246	3.95e-34	3.7e-32
ENSG00000165424	ZCCHC24	-0.749922	4.96e-34	4.58e-32
ENSG00000154175	ABI3BP	2.35316	5.28e-34	4.85e-32
ENSG00000088836	SLC4A11	-0.810562	9.76e-34	8.91e-32
ENSG00000116717	GADD45A	1.09125	1.47e-33	1.32e-31
ENSG00000075223	SEMA3C	-0.791195	2.37e-33	2.12e-31
ENSG00000183873	SCN5A	-1.74986	2.4e-33	2.14e-31
ENSG00000198753	PLXNB3	-1.09814	3.45e-33	3.06e-31
ENSG00000112992	NNT	-0.594783	9.91e-33	8.69e-31
ENSG00000058063	ATP11B	-0.732867	1.13e-32	9.89e-31
ENSG00000179222	MAGED1	-0.842298	1.38e-32	1.19e-30
ENSG00000132383	RPA1	-0.693615	1.43e-32	1.23e-30
ENSG00000126759	CFP	-1.21471	1.59e-32	1.36e-30
ENSG00000123485	HJURP	-0.774567	2.02e-32	1.72e-30
ENSG00000177706	FAM20C	-0.794492	2.1e-32	1.77e-30
ENSG00000088280	ASAP3	-1.16361	2.49e-32	2.08e-30
ENSG00000145386	CCNA2	-0.668197	2.77e-32	2.31e-30
ENSG00000170955	CAVIN3	-1.06783	4.05e-32	3.36e-30
ENSG00000122966	CIT	-0.721981	7.76e-32	6.38e-30
ENSG00000231389	HLA-DPA1	-0.975806	8.82e-32	7.2e-30
ENSG00000118503	TNFAIP3	1.03367	9.1e-32	7.4e-30
ENSG00000146676	PURB	-0.736007	1.34e-31	1.08e-29
ENSG00000141526	SLC16A3	-0.592619	1.96e-31	1.58e-29
ENSG00000162772	ATF3	1.77793	2.38e-31	1.9e-29
ENSG00000138166	DUSP5	0.717893	2.84e-31	2.24e-29
ENSG00000147676	MAL2	1.29645	3.34e-31	2.62e-29
ENSG00000166851	PLK1	-0.797525	3.49e-31	2.71e-29
ENSG00000133321	RARRES3	-1.08776	4.72e-31	3.61e-29
ENSG00000157557	ETS2	0.783131	4.78e-31	3.64e-29
ENSG00000134057	CCNB1	-0.620888	7.61e-31	5.76e-29
ENSG00000134339	SAA2	-1.11859	8.21e-31	6.18e-29
ENSG00000167772	ANGPTL4	2.38012	1.02e-30	7.64e-29
ENSG00000070081	NUCB2	-0.814538	1.08e-30	8.05e-29
ENSG00000094916	CBX5	-0.635635	1.11e-30	8.22e-29
ENSG00000174442	ZWILCH	-1.05486	1.26e-30	9.24e-29
ENSG00000070882	OSBPL3	-0.591433	1.45e-30	1.06e-28
ENSG00000198743	SLC5A3	-0.854738	2.29e-30	1.66e-28
ENSG00000132182	NUP210	-0.694427	2.75e-30	1.99e-28
ENSG00000175063	UBE2C	-0.588019	3.07e-30	2.21e-28
ENSG00000076382	SPAG5	-0.644677	3.75e-30	2.68e-28
ENSG00000006468	ETV1	-0.736616	5.28e-30	3.74e-28
ENSG00000126787	DLGAP5	-0.67085	8.81e-30	6.22e-28
ENSG00000124313	IQSEC2	-0.905333	1.04e-29	7.27e-28
ENSG00000148843	PDCD11	0.615356	1.15e-29	7.99e-28
ENSG00000196352	CD55	0.593493	1.45e-29	1e-27
ENSG00000013619	MAMLD1	-0.960587	1.88e-29	1.28e-27
ENSG00000197594	ENPP1	-0.952065	2.09e-29	1.41e-27
ENSG00000059728	MXD1	1.15618	2.45e-29	1.66e-27
ENSG00000211445	GPX3	-0.598235	3.43e-29	2.3e-27
ENSG00000082781	ITGB5	-0.596415	3.89e-29	2.58e-27
ENSG00000186834	HEXIM1	-0.590461	4.27e-29	2.82e-27
ENSG00000117724	CENPF	-0.641256	4.62e-29	3.04e-27
ENSG00000275342	PRAG1	-0.677465	4.88e-29	3.2e-27
ENSG00000155850	SLC26A2	-0.89728	6.77e-29	4.36e-27
ENSG00000120885	CLU	-0.830988	8.09e-29	5.15e-27
ENSG00000055483	USP36	0.691563	8.1e-29	5.15e-27
ENSG00000161800	RACGAP1	-0.62988	9.25e-29	5.86e-27
ENSG00000185697	MYBL1	-0.935246	1e-28	6.32e-27
ENSG00000121858	TNFSF10	-0.940813	1.42e-28	8.78e-27
ENSG00000136770	DNAJC1	-1.18271	2.08e-28	1.28e-26
ENSG00000185340	GAS2L1	-0.675718	2.22e-28	1.36e-26
ENSG00000189350	TOGARAM2	-1.7236	4.4e-28	2.68e-26
ENSG00000249992	TMEM158	-0.805923	5.41e-28	3.27e-26
ENSG00000229644	NAMPTP1	0.722678	5.41e-28	3.27e-26
ENSG00000112096	SOD2	0.604365	1.06e-27	6.27e-26
ENSG00000163069	SGCB	-0.671028	1.37e-27	8.02e-26
ENSG00000184292	TACSTD2	-0.872881	1.94e-27	1.12e-25
ENSG00000166165	CKB	-0.951518	2.56e-27	1.48e-25
ENSG00000119888	EPCAM	1.01073	4.28e-27	2.43e-25
ENSG00000142945	KIF2C	-0.635293	5.03e-27	2.85e-25
ENSG00000181026	AEN	0.815961	5.79e-27	3.26e-25
ENSG00000164611	PTTG1	-0.621316	6.11e-27	3.42e-25
ENSG00000136295	TTYH3	-0.593966	6.28e-27	3.51e-25
ENSG00000105011	ASF1B	-0.717171	6.38e-27	3.55e-25
ENSG00000151414	NEK7	-0.659688	7.47e-27	4.14e-25
ENSG00000167552	TUBA1A	-0.91296	7.65e-27	4.22e-25
ENSG00000151748	SAV1	0.654267	8.01e-27	4.41e-25
ENSG00000123689	G0S2	0.835897	8.31e-27	4.56e-25
ENSG00000115963	RND3	0.628954	8.88e-27	4.85e-25
ENSG00000134222	PSRC1	-0.938253	1.15e-26	6.29e-25
ENSG00000101670	LIPG	-1.38082	1.49e-26	8.03e-25
ENSG00000198910	L1CAM	-0.666493	2.14e-26	1.15e-24
ENSG00000117399	CDC20	-0.622739	2.27e-26	1.22e-24
ENSG00000079459	FDFT1	-0.770975	2.6e-26	1.39e-24
ENSG00000165801	ARHGEF40	-0.900996	2.86e-26	1.52e-24
ENSG00000163659	TIPARP	0.70198	4.58e-26	2.42e-24
ENSG00000164056	SPRY1	-1.30312	7.81e-26	4.11e-24
ENSG00000188910	GJB3	1.78337	2e-25	1.04e-23
ENSG00000117650	NEK2	-0.834612	2.03e-25	1.05e-23
ENSG00000067798	NAV3	0.716715	2.33e-25	1.2e-23
ENSG00000103067	ESRP2	1.42681	2.64e-25	1.36e-23
ENSG00000204217	BMPR2	-0.628692	3.36e-25	1.72e-23
ENSG00000136826	KLF4	0.7396	1.17e-24	6e-23
ENSG00000122591	FAM126A	-0.701561	1.21e-24	6.16e-23
ENSG00000186480	INSIG1	-0.894025	1.35e-24	6.84e-23
ENSG00000184363	PKP3	0.935886	1.44e-24	7.26e-23
ENSG00000136542	GALNT5	-0.813424	2.27e-24	1.13e-22
ENSG00000198954	KIF1BP	-0.695504	5.71e-24	2.81e-22
ENSG00000166471	TMEM41B	-0.856461	8.3e-24	4.06e-22
ENSG00000100522	GNPNAT1	0.667958	8.82e-24	4.31e-22
ENSG00000198911	SREBF2	-0.594538	1.04e-23	5.05e-22
ENSG00000163638	ADAMTS9	0.843094	1.11e-23	5.35e-22
ENSG00000123836	PFKFB2	0.85217	1.11e-23	5.35e-22
ENSG00000010404	IDS	-0.605319	1.96e-23	9.3e-22
ENSG00000107882	SUFU	-0.729544	2.07e-23	9.76e-22
ENSG00000067955	CBFB	-0.744551	2.47e-23	1.16e-21
ENSG00000138623	SEMA7A	0.788968	2.68e-23	1.25e-21
ENSG00000135632	SMYD5	0.671272	3.01e-23	1.4e-21
ENSG00000134690	CDCA8	-0.733646	3.55e-23	1.65e-21
ENSG00000145012	LPP	-0.748999	3.69e-23	1.71e-21
ENSG00000169174	PCSK9	-1.88348	4.11e-23	1.9e-21
ENSG00000090006	LTBP4	-0.752064	4.76e-23	2.19e-21
ENSG00000103043	VAC14	0.604272	6.82e-23	3.13e-21
ENSG00000101311	FERMT1	0.870982	1.3e-22	5.89e-21
ENSG00000176018	LYSMD3	-0.993292	1.51e-22	6.78e-21
ENSG00000148700	ADD3	-0.623157	2.08e-22	9.31e-21
ENSG00000156162	DPY19L4	-0.863843	2.38e-22	1.06e-20
ENSG00000106003	LFNG	-1.18296	2.61e-22	1.16e-20
ENSG00000156374	PCGF6	-0.940292	2.9e-22	1.28e-20
ENSG00000035681	NSMAF	-0.964612	3.66e-22	1.6e-20
ENSG00000129195	PIMREG	-0.933472	4.47e-22	1.95e-20
ENSG00000157456	CCNB2	-0.757106	4.59e-22	2e-20
ENSG00000164176	EDIL3	-0.686749	1.09e-21	4.66e-20
ENSG00000107815	TWNK	0.835063	1.33e-21	5.62e-20
ENSG00000168685	IL7R	0.768075	1.46e-21	6.14e-20
ENSG00000136167	LCP1	1.41022	1.93e-21	8.04e-20
ENSG00000183018	SPNS2	-0.864906	2.93e-21	1.2e-19
ENSG00000140937	CDH11	-0.673351	3.16e-21	1.29e-19
ENSG00000163870	TPRA1	0.713116	6.57e-21	2.65e-19
ENSG00000255346	NOX5	-1.30284	6.92e-21	2.78e-19
ENSG00000081041	CXCL2	0.879976	7.61e-21	3.05e-19
ENSG00000213347	MXD3	-1.02447	8.51e-21	3.38e-19
ENSG00000182307	C8orf33	0.611574	1.12e-20	4.43e-19
ENSG00000146376	ARHGAP18	-0.598729	1.16e-20	4.57e-19
ENSG00000172379	ARNT2	-0.799579	1.17e-20	4.61e-19
ENSG00000143228	NUF2	-0.740354	1.18e-20	4.63e-19
ENSG00000060656	PTPRU	-0.741728	1.37e-20	5.36e-19
ENSG00000094975	SUCO	-0.594788	1.39e-20	5.39e-19
ENSG00000169762	TAPT1	-0.988872	1.45e-20	5.61e-19
ENSG00000196756	SNHG17	0.768837	1.71e-20	6.55e-19
ENSG00000163453	IGFBP7	-0.631693	1.8e-20	6.91e-19
ENSG00000165832	TRUB1	-1.04263	2.03e-20	7.7e-19
ENSG00000024526	DEPDC1	-0.669219	2.35e-20	8.86e-19
ENSG00000132510	KDM6B	0.992927	3.04e-20	1.15e-18
ENSG00000064309	CDON	-0.957385	3.71e-20	1.39e-18
ENSG00000104783	KCNN4	-0.682434	4.05e-20	1.52e-18
ENSG00000162645	GBP2	-0.73844	4.33e-20	1.62e-18
ENSG00000181649	PHLDA2	-0.597884	4.69e-20	1.75e-18
ENSG00000167107	ACSF2	-0.952704	4.94e-20	1.83e-18
ENSG00000251022	THAP9-AS1	0.823934	5.84e-20	2.15e-18
ENSG00000275395	FCGBP	-1.16114	6.15e-20	2.26e-18
ENSG00000143369	ECM1	-0.662453	7.52e-20	2.75e-18
ENSG00000181634	TNFSF15	0.932937	9.91e-20	3.59e-18
ENSG00000135272	MDFIC	-0.771827	1.46e-19	5.26e-18
ENSG00000111328	CDK2AP1	-0.828948	1.62e-19	5.81e-18
ENSG00000163428	LRRC58	-0.594264	1.7e-19	6.06e-18
ENSG00000127990	SGCE	-0.813671	1.8e-19	6.4e-18
ENSG00000104164	BLOC1S6	-0.816494	1.91e-19	6.8e-18
ENSG00000123080	CDKN2C	-0.81058	2.06e-19	7.32e-18
ENSG00000124191	TOX2	-0.707071	2.45e-19	8.67e-18
ENSG00000135451	TROAP	-0.687182	2.51e-19	8.87e-18
ENSG00000124762	CDKN1A	0.587904	2.73e-19	9.62e-18
ENSG00000049089	COL9A2	-1.19947	3.51e-19	1.23e-17
ENSG00000132334	PTPRE	-0.783644	3.89e-19	1.36e-17
ENSG00000136718	IMP4	0.624177	3.9e-19	1.36e-17
ENSG00000159335	PTMS	-0.608172	4.47e-19	1.55e-17
ENSG00000106211	HSPB1	-0.588663	5.98e-19	2.07e-17
ENSG00000126778	SIX1	-0.814478	9.27e-19	3.16e-17
ENSG00000011201	ANOS1	-0.915622	1.05e-18	3.57e-17
ENSG00000183779	ZNF703	-0.624936	1.06e-18	3.59e-17
ENSG00000176438	SYNE3	-0.705548	1.47e-18	4.98e-17
ENSG00000169814	BTD	-0.793432	1.62e-18	5.44e-17
ENSG00000171320	ESCO2	-0.958149	1.99e-18	6.64e-17
ENSG00000179403	VWA1	-0.896554	2.29e-18	7.58e-17
ENSG00000198168	SVIP	-0.956705	2.35e-18	7.79e-17
ENSG00000095951	HIVEP1	0.652034	2.76e-18	9.1e-17
ENSG00000008517	IL32	0.639542	3.06e-18	1.01e-16
ENSG00000173546	CSPG4	-1.12073	3.55e-18	1.17e-16
ENSG00000131171	SH3BGRL	-0.887117	3.88e-18	1.27e-16
ENSG00000111319	SCNN1A	-1.0274	4.74e-18	1.54e-16
ENSG00000165233	CARD19	-0.675579	4.85e-18	1.57e-16
ENSG00000151692	RNF144A	-1.61056	5.81e-18	1.86e-16
ENSG00000130304	SLC27A1	-0.71959	6.34e-18	2.03e-16
ENSG00000125630	POLR1B	0.597481	7.34e-18	2.34e-16
ENSG00000078804	TP53INP2	-0.648078	7.68e-18	2.44e-16
ENSG00000087258	GNAO1	-1.05218	7.73e-18	2.45e-16
ENSG00000087253	LPCAT2	-0.861378	1.11e-17	3.49e-16
ENSG00000118276	B4GALT6	-0.936224	1.14e-17	3.58e-16
ENSG00000185115	NSMCE3	-1.12726	1.24e-17	3.89e-16
ENSG00000125740	FOSB	3.7686	1.32e-17	4.13e-16
ENSG00000225648	SBDSP1	0.721139	1.6e-17	4.96e-16
ENSG00000120306	CYSTM1	0.75254	2.86e-17	8.73e-16
ENSG00000145390	USP53	0.647418	2.87e-17	8.73e-16
ENSG00000154127	UBASH3B	-0.600195	2.92e-17	8.87e-16
ENSG00000107551	RASSF4	-0.693353	3.04e-17	9.21e-16
ENSG00000243317	STMP1	-0.661941	3.05e-17	9.22e-16
ENSG00000104723	TUSC3	-0.594786	3.28e-17	9.89e-16
ENSG00000118193	KIF14	-0.594388	3.33e-17	1e-15
ENSG00000161921	CXCL16	1.54322	3.45e-17	1.04e-15
ENSG00000176624	MEX3C	-0.753302	3.64e-17	1.09e-15
ENSG00000164379	FOXQ1	-0.957335	4.13e-17	1.23e-15
ENSG00000119714	GPR68	-0.678939	5.02e-17	1.48e-15
ENSG00000035499	DEPDC1B	-0.940579	5.17e-17	1.52e-15
ENSG00000164211	STARD4	-0.781853	5.86e-17	1.71e-15
ENSG00000232774	FLJ22447	-1.39224	9.04e-17	2.62e-15
ENSG00000012171	SEMA3B	-0.773876	9.76e-17	2.82e-15
ENSG00000165487	MICU2	-0.629933	9.78e-17	2.82e-15
ENSG00000136244	IL6	0.768936	1.03e-16	2.96e-15
ENSG00000101447	FAM83D	-0.598615	1.18e-16	3.39e-15
ENSG00000050327	ARHGEF5	0.866901	1.26e-16	3.58e-15
ENSG00000232956	SNHG15	0.816845	1.32e-16	3.75e-15
ENSG00000113594	LIFR	-0.644564	1.47e-16	4.14e-15
ENSG00000148218	ALAD	-0.621656	1.56e-16	4.38e-15
ENSG00000113369	ARRDC3	0.681104	2e-16	5.54e-15
ENSG00000101846	STS	-0.603665	2.12e-16	5.85e-15
ENSG00000179583	CIITA	-0.752562	2.95e-16	8.05e-15
ENSG00000157613	CREB3L1	-0.588549	3.29e-16	8.94e-15
ENSG00000149418	ST14	1.68726	3.32e-16	8.99e-15
ENSG00000049323	LTBP1	-0.612219	3.88e-16	1.04e-14
ENSG00000166106	ADAMTS15	-0.613929	3.99e-16	1.07e-14
ENSG00000143195	ILDR2	-0.949598	4.17e-16	1.12e-14
ENSG00000118898	PPL	-0.688298	5.3e-16	1.41e-14
ENSG00000171150	SOCS5	-0.731162	5.9e-16	1.56e-14
ENSG00000115935	WIPF1	-0.718305	5.9e-16	1.56e-14
ENSG00000138778	CENPE	-0.61937	6.14e-16	1.62e-14
ENSG00000111665	CDCA3	-0.808	6.24e-16	1.64e-14
ENSG00000185262	UBALD2	-0.730131	8.12e-16	2.12e-14
ENSG00000140465	CYP1A1	1.66087	8.13e-16	2.12e-14
ENSG00000100526	CDKN3	-0.719616	9.02e-16	2.34e-14
ENSG00000163637	PRICKLE2	-0.688363	9.84e-16	2.54e-14
ENSG00000109610	SOD3	-1.10237	1e-15	2.58e-14
ENSG00000120738	EGR1	1.12068	1.09e-15	2.79e-14
ENSG00000163347	CLDN1	1.44711	1.15e-15	2.94e-14
ENSG00000188112	C6orf132	0.607515	1.27e-15	3.23e-14
ENSG00000123453	SARDH	-0.893264	1.27e-15	3.24e-14
ENSG00000171992	SYNPO	-0.851878	1.35e-15	3.42e-14
ENSG00000172216	CEBPB	0.655111	1.46e-15	3.69e-14
ENSG00000154930	ACSS1	-0.728381	1.78e-15	4.45e-14
ENSG00000082497	SERTAD4	-1.04525	1.79e-15	4.49e-14
ENSG00000178607	ERN1	0.691459	2.03e-15	5.06e-14
ENSG00000137692	DCUN1D5	-0.738455	2.13e-15	5.29e-14
ENSG00000118777	ABCG2	1.42815	2.16e-15	5.35e-14
ENSG00000079482	OPHN1	-0.708257	2.36e-15	5.84e-14
ENSG00000152784	PRDM8	-0.722144	2.59e-15	6.37e-14
ENSG00000101871	MID1	-0.618977	2.92e-15	7.19e-14
ENSG00000204257	HLA-DMA	-0.810016	3.09e-15	7.58e-14
ENSG00000117479	SLC19A2	0.676327	3.27e-15	7.97e-14
ENSG00000177410	ZFAS1	0.876451	4e-15	9.72e-14
ENSG00000075218	GTSE1	-0.584989	4.21e-15	1.02e-13
ENSG00000185753	CXorf38	-0.586869	4.94e-15	1.19e-13
ENSG00000131242	RAB11FIP4	2.89308	6.03e-15	1.44e-13
ENSG00000196159	FAT4	-0.666753	6.58e-15	1.57e-13
ENSG00000156510	HKDC1	0.708789	6.93e-15	1.65e-13
ENSG00000159733	ZFYVE28	-0.656022	8.35e-15	1.98e-13
ENSG00000164124	TMEM144	1.39076	9.66e-15	2.28e-13
ENSG00000165169	DYNLT3	-0.624399	9.97e-15	2.35e-13
ENSG00000114166	KAT2B	-0.619269	1.06e-14	2.49e-13
ENSG00000006210	CX3CL1	-0.72385	1.24e-14	2.89e-13
ENSG00000112186	CAP2	-0.616336	1.79e-14	4.13e-13
ENSG00000179913	B3GNT3	1.39448	1.84e-14	4.23e-13
ENSG00000146966	DENND2A	-1.16204	2.11e-14	4.84e-13
ENSG00000019549	SNAI2	0.676159	2.17e-14	4.96e-13
ENSG00000004777	ARHGAP33	-0.984617	2.34e-14	5.32e-13
ENSG00000143878	RHOB	0.634074	2.62e-14	5.91e-13
ENSG00000179361	ARID3B	1.45639	2.71e-14	6.1e-13
ENSG00000102910	LONP2	-0.611227	2.87e-14	6.45e-13
ENSG00000113721	PDGFRB	-1.55007	3.99e-14	8.89e-13
ENSG00000189410	SH2D5	0.815677	4.13e-14	9.17e-13
ENSG00000080986	NDC80	-0.637168	4.23e-14	9.36e-13
ENSG00000213654	GPSM3	-0.713004	4.52e-14	9.97e-13
ENSG00000184384	MAML2	-0.646746	4.59e-14	1.01e-12
ENSG00000275896	PRSS2	-0.94569	4.89e-14	1.07e-12
ENSG00000119711	ALDH6A1	-0.880517	5.01e-14	1.1e-12
ENSG00000132688	NES	-1.0299	5.07e-14	1.11e-12
ENSG00000182578	CSF1R	-1.48958	5.26e-14	1.15e-12
ENSG00000101974	ATP11C	-0.958066	5.8e-14	1.25e-12
ENSG00000177409	SAMD9L	-0.709407	6.15e-14	1.32e-12
ENSG00000111731	C2CD5	-0.77583	7.16e-14	1.53e-12
ENSG00000112742	TTK	-0.608861	7.45e-14	1.59e-12
ENSG00000065183	WDR3	0.591492	7.85e-14	1.67e-12
ENSG00000071794	HLTF	-0.585402	8.72e-14	1.85e-12
ENSG00000100814	CCNB1IP1	0.817881	9.68e-14	2.04e-12
ENSG00000125485	DDX31	0.664174	1.22e-13	2.56e-12
ENSG00000125731	SH2D3A	0.655562	1.3e-13	2.71e-12
ENSG00000153574	RPIA	0.643294	1.32e-13	2.75e-12
ENSG00000103042	SLC38A7	0.674323	1.36e-13	2.83e-12
ENSG00000155016	CYP2U1	-0.71035	1.58e-13	3.27e-12
ENSG00000167889	MGAT5B	-0.831948	1.62e-13	3.33e-12
ENSG00000162576	MXRA8	-0.683323	1.66e-13	3.41e-12
ENSG00000182795	C1orf116	1.66684	1.7e-13	3.49e-12
ENSG00000143847	PPFIA4	-1.04375	2e-13	4.06e-12
ENSG00000133317	LGALS12	-3.10801	2.4e-13	4.86e-12
ENSG00000104856	RELB	0.618231	2.56e-13	5.18e-12
ENSG00000165959	CLMN	-0.675495	2.61e-13	5.28e-12
ENSG00000173334	TRIB1	0.848971	2.89e-13	5.83e-12
ENSG00000165072	MAMDC2	-0.889005	3.19e-13	6.4e-12
ENSG00000140682	TGFB1I1	-0.661502	3.2e-13	6.41e-12
ENSG00000139354	GAS2L3	-0.710898	3.78e-13	7.51e-12
ENSG00000154447	SH3RF1	0.59169	3.81e-13	7.57e-12
ENSG00000166313	APBB1	-0.686408	4.31e-13	8.54e-12
ENSG00000106976	DNM1	-0.64296	4.59e-13	9.04e-12
ENSG00000181885	CLDN7	-0.726188	4.99e-13	9.79e-12
ENSG00000074855	ANO8	-0.689708	5.46e-13	1.07e-11
ENSG00000196155	PLEKHG4	-0.660845	5.71e-13	1.11e-11
ENSG00000077514	POLD3	-0.623715	5.98e-13	1.16e-11
ENSG00000154146	NRGN	-0.880603	6.1e-13	1.18e-11
ENSG00000149403	GRIK4	-1.29322	6.68e-13	1.29e-11
ENSG00000122641	INHBA	1.97471	7.09e-13	1.37e-11
ENSG00000164690	SHH	-1.53828	7.58e-13	1.46e-11
ENSG00000164695	CHMP4C	1.62616	8.46e-13	1.62e-11
ENSG00000182504	CEP97	-0.60242	8.51e-13	1.63e-11
ENSG00000112139	MDGA1	-0.791536	8.61e-13	1.65e-11
ENSG00000158402	CDC25C	-0.826626	8.86e-13	1.69e-11
ENSG00000103196	CRISPLD2	-0.881155	9.38e-13	1.79e-11
ENSG00000100628	ASB2	-0.717021	1.15e-12	2.18e-11
ENSG00000163734	CXCL3	1.2176	1.3e-12	2.46e-11
ENSG00000117983	MUC5B	-1.47212	1.35e-12	2.52e-11
ENSG00000185630	PBX1	-1.2677	1.42e-12	2.66e-11
ENSG00000105821	DNAJC2	0.628603	1.44e-12	2.69e-11
ENSG00000135924	DNAJB2	0.698807	1.45e-12	2.71e-11
ENSG00000197535	MYO5A	-0.594885	1.47e-12	2.75e-11
ENSG00000099256	PRTFDC1	-1.11118	1.8e-12	3.33e-11
ENSG00000266074	BAHCC1	-0.597932	1.87e-12	3.45e-11
ENSG00000189120	SP6	1.15668	2.05e-12	3.76e-11
ENSG00000062038	CDH3	2.19979	2.06e-12	3.78e-11
ENSG00000166897	ELFN2	-0.724526	2.22e-12	4.06e-11
ENSG00000112561	TFEB	-1.03957	2.32e-12	4.22e-11
ENSG00000136933	RABEPK	0.678299	2.46e-12	4.46e-11
ENSG00000166073	GPR176	0.617952	2.62e-12	4.72e-11
ENSG00000204219	TCEA3	-0.94446	2.72e-12	4.88e-11
ENSG00000163683	SMIM14	-0.824655	2.74e-12	4.92e-11
ENSG00000197442	MAP3K5	-0.71185	2.97e-12	5.31e-11
ENSG00000181652	ATG9B	3.5328	3.05e-12	5.45e-11
ENSG00000150527	MIA2	0.593822	3.06e-12	5.46e-11
ENSG00000160712	IL6R	2.65257	3.07e-12	5.47e-11
ENSG00000188064	WNT7B	-0.736357	3.16e-12	5.6e-11
ENSG00000168916	ZNF608	-0.718569	3.17e-12	5.61e-11
ENSG00000158769	F11R	0.7221	3.3e-12	5.85e-11
ENSG00000162892	IL24	1.1309	3.39e-12	5.98e-11
ENSG00000232434	AJM1	-0.745702	4.17e-12	7.29e-11
ENSG00000138316	ADAMTS14	-1.09417	4.24e-12	7.4e-11
ENSG00000100055	CYTH4	-1.3335	4.41e-12	7.67e-11
ENSG00000173281	PPP1R3B	0.751782	5.08e-12	8.81e-11
ENSG00000138798	EGF	-1.53507	5.1e-12	8.84e-11
ENSG00000038210	PI4K2B	-0.641715	5.11e-12	8.84e-11
ENSG00000143786	CNIH3	-0.669279	6.56e-12	1.12e-10
ENSG00000227507	LTB	0.960364	6.99e-12	1.19e-10
ENSG00000047621	C12orf4	-0.763728	7.35e-12	1.25e-10
ENSG00000128510	CPA4	0.657179	8.06e-12	1.37e-10
ENSG00000134516	DOCK2	-0.833607	8.08e-12	1.37e-10
ENSG00000048392	RRM2B	-0.599467	9.73e-12	1.64e-10
ENSG00000146411	SLC2A12	-1.14415	9.81e-12	1.65e-10
ENSG00000023892	DEF6	-0.883577	1.03e-11	1.72e-10
ENSG00000115339	GALNT3	-0.599286	1.04e-11	1.74e-10
ENSG00000101210	EEF1A2	-0.760362	1.08e-11	1.8e-10
ENSG00000185187	SIGIRR	-1.2221	1.15e-11	1.91e-10
ENSG00000110987	BCL7A	0.78424	1.4e-11	2.33e-10
ENSG00000175197	DDIT3	0.963707	1.47e-11	2.44e-10
ENSG00000136710	CCDC115	-0.947834	1.48e-11	2.46e-10
ENSG00000178150	ZNF114	0.627095	1.56e-11	2.58e-10
ENSG00000112149	CD83	0.640105	1.61e-11	2.65e-10
ENSG00000249859	PVT1	0.768156	1.63e-11	2.68e-10
ENSG00000140451	PIF1	-1.04323	2.13e-11	3.47e-10
ENSG00000184545	DUSP8	1.48338	2.34e-11	3.79e-10
ENSG00000124766	SOX4	-0.928524	2.36e-11	3.82e-10
ENSG00000108387	SEPT4	-1.45487	2.39e-11	3.88e-10
ENSG00000189241	TSPYL1	-0.593523	3.66e-11	5.81e-10
ENSG00000114698	PLSCR4	-1.0036	7e-11	1.08e-09
ENSG00000152413	HOMER1	0.74006	7.09e-11	1.09e-09
ENSG00000113356	POLR3G	0.843489	7.73e-11	1.19e-09
ENSG00000143127	ITGA10	-2.02718	7.96e-11	1.22e-09
ENSG00000116761	CTH	1.09109	8.52e-11	1.3e-09
ENSG00000152495	CAMK4	-0.960556	1.14e-10	1.72e-09
ENSG00000135362	PRR5L	-0.783786	1.19e-10	1.79e-09
ENSG00000184675	AMER1	0.830636	1.26e-10	1.89e-09
ENSG00000148291	SURF2	0.792476	1.3e-10	1.95e-09
ENSG00000165030	NFIL3	0.60073	1.44e-10	2.15e-09
ENSG00000101986	ABCD1	-0.734896	1.63e-10	2.43e-09
ENSG00000165376	CLDN2	-1.33731	1.79e-10	2.66e-09
ENSG00000170369	CST2	-0.933595	2.06e-10	3.04e-09
ENSG00000108506	INTS2	-0.606285	2.09e-10	3.09e-09
ENSG00000168077	SCARA3	-0.875812	2.1e-10	3.09e-09
ENSG00000248092	NNT-AS1	-0.606624	2.26e-10	3.31e-09
ENSG00000166166	TRMT61A	0.651698	2.48e-10	3.61e-09
ENSG00000100031	GGT1	-1.14552	2.51e-10	3.66e-09
ENSG00000267121	AC008105.3	-0.885074	2.54e-10	3.7e-09
ENSG00000213066	FGFR1OP	-0.592024	2.83e-10	4.1e-09
ENSG00000174600	CMKLR1	-2.80683	3.19e-10	4.6e-09
ENSG00000088340	FER1L4	-1.01694	3.25e-10	4.67e-09
ENSG00000172985	SH3RF3	-0.695178	3.37e-10	4.83e-09
ENSG00000185499	MUC1	-1.06092	3.71e-10	5.29e-09
ENSG00000223865	HLA-DPB1	-0.819861	3.72e-10	5.29e-09
ENSG00000146950	SHROOM2	-0.759017	3.95e-10	5.6e-09
ENSG00000109472	CPE	-1.12709	4.02e-10	5.71e-09
ENSG00000171658	NMRAL2P	1.49147	4.11e-10	5.82e-09
ENSG00000221890	NPTXR	-0.886021	4.14e-10	5.86e-09
ENSG00000049246	PER3	-0.746128	4.47e-10	6.27e-09
ENSG00000161249	DMKN	1.53151	4.53e-10	6.36e-09
ENSG00000143409	MINDY1	-0.659731	4.71e-10	6.6e-09
ENSG00000169439	SDC2	-0.841716	5e-10	6.98e-09
ENSG00000224321	RPL12P14	1.25605	5.04e-10	7.02e-09
ENSG00000108342	CSF3	0.644676	5.23e-10	7.25e-09
ENSG00000204604	ZNF468	0.592447	5.9e-10	8.15e-09
ENSG00000237506	RPSAP15	0.596353	6.3e-10	8.68e-09
ENSG00000101441	CST4	-1.10021	7.28e-10	9.91e-09
ENSG00000127946	HIP1	-0.650863	7.6e-10	1.03e-08
ENSG00000188015	S100A3	-0.67639	8.53e-10	1.14e-08
ENSG00000196449	YRDC	0.675665	8.77e-10	1.17e-08
ENSG00000100311	PDGFB	1.96401	9.16e-10	1.22e-08
ENSG00000115363	EVA1A	-0.598308	9.43e-10	1.25e-08
ENSG00000104177	MYEF2	-0.673711	1.03e-09	1.36e-08
ENSG00000151014	NOCT	0.968431	1.09e-09	1.44e-08
ENSG00000104825	NFKBIB	0.603913	1.11e-09	1.46e-08
ENSG00000179750	APOBEC3B	-0.721911	1.2e-09	1.58e-08
ENSG00000152137	HSPB8	0.7108	1.23e-09	1.62e-08
ENSG00000175643	RMI2	-0.899559	1.39e-09	1.82e-08
ENSG00000157601	MX1	-0.594865	1.48e-09	1.92e-08
ENSG00000188786	MTF1	0.5908	1.48e-09	1.93e-08
ENSG00000273760	AC245041.1	1.35047	1.57e-09	2.04e-08
ENSG00000104892	KLC3	1.21865	1.64e-09	2.12e-08
ENSG00000100292	HMOX1	0.82572	1.66e-09	2.15e-08
ENSG00000185361	TNFAIP8L1	-0.758989	1.67e-09	2.15e-08
ENSG00000075275	CELSR1	-0.60575	1.73e-09	2.23e-08
ENSG00000164530	PI16	-0.705945	2.05e-09	2.64e-08
ENSG00000126460	PRRG2	1.9927	2.11e-09	2.71e-08
ENSG00000117472	TSPAN1	0.997955	2.18e-09	2.79e-08
ENSG00000101255	TRIB3	0.990425	2.48e-09	3.15e-08
ENSG00000162804	SNED1	-1.30895	2.58e-09	3.27e-08
ENSG00000116017	ARID3A	1.09862	2.61e-09	3.3e-08
ENSG00000145687	SSBP2	-1.02202	2.63e-09	3.32e-08
ENSG00000184349	EFNA5	-0.659336	2.63e-09	3.32e-08
ENSG00000064300	NGFR	-3.35505	2.96e-09	3.72e-08
ENSG00000128965	CHAC1	0.950337	3.15e-09	3.94e-08
ENSG00000157693	TMEM268	0.684345	3.31e-09	4.14e-08
ENSG00000166922	SCG5	1.19425	3.42e-09	4.26e-08
ENSG00000166741	NNMT	-1.16175	3.72e-09	4.6e-08
ENSG00000157087	ATP2B2	-2.60558	3.93e-09	4.85e-08
ENSG00000126562	WNK4	1.25476	3.99e-09	4.93e-08
ENSG00000283646	LINC02009	-0.745178	4.3e-09	5.28e-08
ENSG00000240694	PNMA2	-0.716926	4.4e-09	5.4e-08
ENSG00000141384	TAF4B	0.747733	4.59e-09	5.6e-08
ENSG00000196204	RNF216P1	0.671723	4.59e-09	5.6e-08
ENSG00000143416	SELENBP1	-0.92746	4.95e-09	6.01e-08
ENSG00000124664	SPDEF	-0.866836	5.61e-09	6.76e-08
ENSG00000186281	GPAT2	-0.666535	6.03e-09	7.23e-08
ENSG00000185432	METTL7A	-1.16136	6.05e-09	7.25e-08
ENSG00000084734	GCKR	1.46598	6.53e-09	7.79e-08
ENSG00000170345	FOS	1.99857	7.98e-09	9.4e-08
ENSG00000154359	LONRF1	0.767382	8.68e-09	1.02e-07
ENSG00000175274	TP53I11	-0.631706	8.87e-09	1.04e-07
ENSG00000107159	CA9	-1.26958	9.08e-09	1.06e-07
ENSG00000163545	NUAK2	0.759216	9.65e-09	1.12e-07
ENSG00000137877	SPTBN5	-1.10508	9.84e-09	1.15e-07
ENSG00000187091	PLCD1	-0.820322	1.1e-08	1.27e-07
ENSG00000125538	IL1B	0.751802	1.26e-08	1.45e-07
ENSG00000166803	PCLAF	-0.668493	1.28e-08	1.46e-07
ENSG00000137460	FHDC1	0.989084	1.33e-08	1.52e-07
ENSG00000100196	KDELR3	-0.640552	1.4e-08	1.6e-07
ENSG00000148926	ADM	0.663377	1.42e-08	1.62e-07
ENSG00000134574	DDB2	-0.643035	1.44e-08	1.64e-07
ENSG00000185947	ZNF267	0.682016	1.48e-08	1.68e-07
ENSG00000143816	WNT9A	-0.677388	1.48e-08	1.68e-07
ENSG00000106541	AGR2	-1.03814	1.67e-08	1.89e-07
ENSG00000156453	PCDH1	-0.61905	1.73e-08	1.94e-07
ENSG00000131941	RHPN2	0.606311	1.75e-08	1.97e-07
ENSG00000151304	SRFBP1	0.61624	1.75e-08	1.97e-07
ENSG00000177570	SAMD12	0.786972	2.01e-08	2.24e-07
ENSG00000198720	ANKRD13B	0.73155	2.07e-08	2.31e-07
ENSG00000120833	SOCS2	1.19194	2.23e-08	2.47e-07
ENSG00000140961	OSGIN1	0.730045	2.38e-08	2.64e-07
ENSG00000137878	GCOM1	1.80765	2.66e-08	2.92e-07
ENSG00000144655	CSRNP1	0.652138	2.88e-08	3.15e-07
ENSG00000225756	DBH-AS1	-0.758121	3.1e-08	3.37e-07
ENSG00000225383	SFTA1P	1.02747	3.55e-08	3.82e-07
ENSG00000165071	TMEM71	-1.09513	3.97e-08	4.26e-07
ENSG00000171051	FPR1	-1.79535	3.98e-08	4.27e-07
ENSG00000072195	SPEG	-0.628711	4.28e-08	4.57e-07
ENSG00000188488	SERPINA5	-2.95897	4.49e-08	4.79e-07
ENSG00000107679	PLEKHA1	0.587716	4.68e-08	4.98e-07
ENSG00000187244	BCAM	-0.605076	4.92e-08	5.2e-07
ENSG00000119943	PYROXD2	-0.770682	5.02e-08	5.3e-07
ENSG00000006459	KDM7A	0.602729	5.03e-08	5.3e-07
ENSG00000132274	TRIM22	-1.41161	5.09e-08	5.35e-07
ENSG00000105327	BBC3	0.711042	5.63e-08	5.88e-07
ENSG00000176046	NUPR1	1.09846	5.85e-08	6.1e-07
ENSG00000196420	S100A5	-1.16138	6.07e-08	6.3e-07
ENSG00000204252	HLA-DOA	-1.49201	6.15e-08	6.38e-07
ENSG00000104369	JPH1	0.978861	6.45e-08	6.67e-07
ENSG00000160298	C21orf58	-0.722951	6.86e-08	7.07e-07
ENSG00000110944	IL23A	1.56467	7.57e-08	7.75e-07
ENSG00000072571	HMMR	-0.764577	8.36e-08	8.49e-07
ENSG00000144161	ZC3H8	0.712279	8.46e-08	8.57e-07
ENSG00000205220	PSMB10	-0.792136	8.57e-08	8.66e-07
ENSG00000099864	PALM	-0.925817	8.85e-08	8.91e-07
ENSG00000224032	EPB41L4A-AS1	0.760862	8.92e-08	8.96e-07
ENSG00000236144	TMEM147-AS1	0.707114	9.05e-08	9.08e-07
ENSG00000066629	EML1	-1.36431	9.27e-08	9.28e-07
ENSG00000173638	SLC19A1	-1.64297	9.61e-08	9.6e-07
ENSG00000120913	PDLIM2	-0.637559	1.02e-07	1.02e-06
ENSG00000152253	SPC25	-0.588231	1.03e-07	1.02e-06
ENSG00000124920	MYRF	-0.724928	1.03e-07	1.03e-06
ENSG00000102854	MSLN	-0.833602	1.04e-07	1.03e-06
ENSG00000165507	DEPP1	-0.996769	1.05e-07	1.04e-06
ENSG00000124839	RAB17	1.43922	1.12e-07	1.11e-06
ENSG00000154102	C16orf74	0.811393	1.19e-07	1.17e-06
ENSG00000185885	IFITM1	-1.00416	1.23e-07	1.21e-06
ENSG00000155066	PROM2	-1.18943	1.26e-07	1.23e-06
ENSG00000138231	DBR1	-0.636467	1.33e-07	1.29e-06
ENSG00000153233	PTPRR	1.17368	1.42e-07	1.38e-06
ENSG00000128165	ADM2	1.02697	1.49e-07	1.44e-06
ENSG00000205133	TRIQK	-0.669707	1.51e-07	1.45e-06
ENSG00000276085	CCL3L1	1.56978	1.51e-07	1.46e-06
ENSG00000170801	HTRA3	-1.11603	1.52e-07	1.46e-06
ENSG00000251003	ZFPM2-AS1	0.678951	1.66e-07	1.59e-06
ENSG00000164300	SERINC5	0.60185	1.87e-07	1.78e-06
ENSG00000163701	IL17RE	-0.852108	1.89e-07	1.8e-06
ENSG00000133794	ARNTL	0.739004	1.9e-07	1.8e-06
ENSG00000131495	NDUFA2	-0.600362	1.91e-07	1.8e-06
ENSG00000171604	CXXC5	-0.619203	1.91e-07	1.81e-06
ENSG00000152939	MARVELD2	1.03858	1.92e-07	1.82e-06
ENSG00000134986	NREP	-0.765837	2.03e-07	1.91e-06
ENSG00000162591	MEGF6	0.5912	2.04e-07	1.92e-06
ENSG00000206538	VGLL3	1.01418	2.04e-07	1.92e-06
ENSG00000137501	SYTL2	-0.814496	2.07e-07	1.95e-06
ENSG00000163435	ELF3	0.889734	2.08e-07	1.96e-06
ENSG00000166145	SPINT1	0.66599	2.09e-07	1.97e-06
ENSG00000179598	PLD6	0.671362	2.24e-07	2.09e-06
ENSG00000170689	HOXB9	0.594725	2.55e-07	2.37e-06
ENSG00000076555	ACACB	-0.857456	2.59e-07	2.4e-06
ENSG00000132563	REEP2	-0.78087	2.66e-07	2.46e-06
ENSG00000197329	PELI1	0.671124	2.68e-07	2.48e-06
ENSG00000107821	KAZALD1	-0.695824	2.69e-07	2.49e-06
ENSG00000188483	IER5L	-0.665192	2.75e-07	2.53e-06
ENSG00000279117	AP001972.5	-0.971175	2.81e-07	2.57e-06
ENSG00000129038	LOXL1	-0.618456	3.21e-07	2.91e-06
ENSG00000170629	DPY19L2P2	-0.654985	3.4e-07	3.08e-06
ENSG00000173588	CEP83	0.646486	3.42e-07	3.09e-06
ENSG00000005249	PRKAR2B	-0.92667	3.47e-07	3.13e-06
ENSG00000100060	MFNG	-1.44005	3.59e-07	3.24e-06
ENSG00000196668	LINC00173	-1.36457	3.69e-07	3.32e-06
ENSG00000175556	LONRF3	0.860872	3.96e-07	3.55e-06
ENSG00000160439	RDH13	0.622733	4.21e-07	3.75e-06
ENSG00000103089	FA2H	2.24099	4.32e-07	3.84e-06
ENSG00000155846	PPARGC1B	0.656028	4.37e-07	3.88e-06
ENSG00000247095	MIR210HG	-0.755026	4.45e-07	3.94e-06
ENSG00000105711	SCN1B	-0.871676	4.63e-07	4.09e-06
ENSG00000146555	SDK1	-1.14303	5.28e-07	4.65e-06
ENSG00000077984	CST7	-1.0916	5.6e-07	4.91e-06
ENSG00000203722	RAET1G	-1.52605	5.68e-07	4.98e-06
ENSG00000276850	AC245041.2	0.854279	5.94e-07	5.2e-06
ENSG00000126249	PDCD2L	0.896556	6.04e-07	5.28e-06
ENSG00000172062	SMN1	1.37147	6.24e-07	5.43e-06
ENSG00000076351	SLC46A1	0.746158	6.43e-07	5.58e-06
ENSG00000255031	AP002807.1	-0.949161	6.72e-07	5.82e-06
ENSG00000139132	FGD4	1.15465	6.75e-07	5.84e-06
ENSG00000184254	ALDH1A3	0.62901	6.76e-07	5.85e-06
ENSG00000143867	OSR1	-0.800462	6.87e-07	5.92e-06
ENSG00000001561	ENPP4	-0.858506	6.9e-07	5.95e-06
ENSG00000169429	CXCL8	0.75215	6.96e-07	5.99e-06
ENSG00000234171	RNASEH1-AS1	0.651731	7.94e-07	6.78e-06
ENSG00000214357	NEURL1B	-0.71219	8.02e-07	6.85e-06
ENSG00000204634	TBC1D8	-0.596609	8.3e-07	7.07e-06
ENSG00000111907	TPD52L1	0.765929	8.54e-07	7.27e-06
ENSG00000129675	ARHGEF6	-1.61442	8.88e-07	7.54e-06
ENSG00000170500	LONRF2	-1.32377	8.92e-07	7.56e-06
ENSG00000139428	MMAB	-0.685403	8.94e-07	7.58e-06
ENSG00000109705	NKX3-2	-1.06779	9.41e-07	7.97e-06
ENSG00000105290	APLP1	-0.93336	9.61e-07	8.1e-06
ENSG00000242574	HLA-DMB	-0.766964	1.08e-06	9e-06
ENSG00000169583	CLIC3	-0.652968	1.13e-06	9.38e-06
ENSG00000133627	ACTR3B	0.731499	1.17e-06	9.74e-06
ENSG00000005001	PRSS22	0.928428	1.23e-06	1.01e-05
ENSG00000101888	NXT2	-0.910601	1.24e-06	1.02e-05
ENSG00000119514	GALNT12	-0.689473	1.24e-06	1.02e-05
ENSG00000196611	MMP1	0.837312	1.27e-06	1.04e-05
ENSG00000107954	NEURL1	1.65661	1.33e-06	1.08e-05
ENSG00000131095	GFAP	-1.14648	1.46e-06	1.19e-05
ENSG00000074047	GLI2	-0.846925	1.47e-06	1.19e-05
ENSG00000179148	ALOXE3	3.03299	1.57e-06	1.27e-05
ENSG00000144152	FBLN7	-0.793781	1.64e-06	1.32e-05
ENSG00000205755	CRLF2	-1.22494	1.7e-06	1.37e-05
ENSG00000004799	PDK4	0.865299	1.73e-06	1.39e-05
ENSG00000223547	ZNF844	0.663921	1.74e-06	1.4e-05
ENSG00000162241	SLC25A45	0.798708	1.82e-06	1.46e-05
ENSG00000155367	PPM1J	1.44953	1.84e-06	1.47e-05
ENSG00000117877	CD3EAP	0.793055	2.03e-06	1.6e-05
ENSG00000160606	TLCD1	0.894585	2.17e-06	1.71e-05
ENSG00000155265	GOLGA7B	1.08831	2.3e-06	1.8e-05
ENSG00000121236	TRIM6	-0.732261	2.33e-06	1.83e-05
ENSG00000157303	SUSD3	-0.966248	2.44e-06	1.91e-05
ENSG00000184307	ZDHHC23	0.74192	2.46e-06	1.92e-05
ENSG00000100767	PAPLN	1.02069	2.5e-06	1.95e-05
ENSG00000185716	MOSMO	0.617569	2.55e-06	1.99e-05
ENSG00000128284	APOL3	-0.661912	2.65e-06	2.06e-05
ENSG00000261371	PECAM1	-1.10803	2.81e-06	2.18e-05
ENSG00000170915	PAQR8	-0.645009	2.83e-06	2.19e-05
ENSG00000117114	ADGRL2	-0.840556	2.86e-06	2.21e-05
ENSG00000232677	LINC00665	0.646699	2.89e-06	2.23e-05
ENSG00000183604	SMG1P5	1.29252	3.24e-06	2.47e-05
ENSG00000103942	HOMER2	0.733572	3.27e-06	2.5e-05
ENSG00000138135	CH25H	1.15976	3.51e-06	2.67e-05
ENSG00000185338	SOCS1	-0.87242	3.57e-06	2.7e-05
ENSG00000035115	SH3YL1	0.619177	3.6e-06	2.73e-05
ENSG00000062524	LTK	-1.21335	3.77e-06	2.83e-05
ENSG00000181035	SLC25A42	-0.763599	3.8e-06	2.85e-05
ENSG00000117407	ARTN	-1.09379	3.9e-06	2.93e-05
ENSG00000145911	N4BP3	2.12738	3.96e-06	2.97e-05
ENSG00000169087	HSPBAP1	0.715567	4.06e-06	3.04e-05
ENSG00000159403	C1R	-1.00202	4.07e-06	3.04e-05
ENSG00000180537	RNF182	-0.632798	4.08e-06	3.05e-05
ENSG00000146233	CYP39A1	-1.61894	4.12e-06	3.08e-05
ENSG00000153093	ACOXL	1.23113	4.34e-06	3.23e-05
ENSG00000120327	PCDHB14	-0.987866	4.61e-06	3.42e-05
ENSG00000154265	ABCA5	0.635517	5.09e-06	3.75e-05
ENSG00000197147	LRRC8B	0.775932	5.1e-06	3.75e-05
ENSG00000104899	AMH	-0.59873	5.12e-06	3.77e-05
ENSG00000272398	CD24	-0.902001	5.23e-06	3.85e-05
ENSG00000109674	NEIL3	-0.590925	5.3e-06	3.89e-05
ENSG00000198892	SHISA4	-0.649378	5.35e-06	3.93e-05
ENSG00000226979	LTA	1.51564	5.61e-06	4.1e-05
ENSG00000128016	ZFP36	0.636839	5.67e-06	4.14e-05
ENSG00000103544	VPS35L	-0.620298	6.04e-06	4.4e-05
ENSG00000123454	DBH	-0.829748	6.04e-06	4.4e-05
ENSG00000121753	ADGRB2	-0.964953	6.27e-06	4.54e-05
ENSG00000083454	P2RX5	0.717953	6.27e-06	4.54e-05
ENSG00000163083	INHBB	-1.67711	6.28e-06	4.55e-05
ENSG00000172794	RAB37	-2.06535	6.69e-06	4.83e-05
ENSG00000147100	SLC16A2	-1.73185	6.83e-06	4.92e-05
ENSG00000106538	RARRES2	-0.612809	7.2e-06	5.17e-05
ENSG00000117122	MFAP2	-0.744594	7.31e-06	5.24e-05
ENSG00000137804	NUSAP1	-0.784649	7.33e-06	5.25e-05
ENSG00000233493	TMEM238	0.774975	7.57e-06	5.4e-05
ENSG00000009950	MLXIPL	-0.896023	7.85e-06	5.59e-05
ENSG00000149929	HIRIP3	-0.666914	7.98e-06	5.68e-05
ENSG00000185862	EVI2B	-0.682896	8.47e-06	5.99e-05
ENSG00000213626	LBH	-0.731918	8.69e-06	6.14e-05
ENSG00000229656	ITGB1-DT	0.975536	9.56e-06	6.7e-05
ENSG00000261150	EPPK1	2.02013	9.64e-06	6.75e-05
ENSG00000142552	RCN3	-1.00207	9.93e-06	6.93e-05
ENSG00000213214	ARHGEF35	0.768006	1.03e-05	7.16e-05
ENSG00000204611	ZNF616	0.649974	1.03e-05	7.17e-05
ENSG00000100290	BIK	1.00071	1.03e-05	7.19e-05
ENSG00000042980	ADAM28	-1.17641	1.07e-05	7.39e-05
ENSG00000276600	RAB7B	-2.02522	1.21e-05	8.3e-05
ENSG00000099812	MISP	0.591638	1.33e-05	9.04e-05
ENSG00000105523	FAM83E	2.59395	1.33e-05	9.05e-05
ENSG00000257219	LINC02407	1.95698	1.48e-05	9.98e-05
ENSG00000242258	LINC00996	-0.600691	1.52e-05	0.000102776
ENSG00000236453	AC003092.1	1.19975	1.56e-05	0.000104938
ENSG00000124479	NDP	-2.71688	1.77e-05	0.000118423
ENSG00000215154	AC141586.1	1.09223	1.8e-05	0.000120396
ENSG00000106714	CNTNAP3	-0.962932	1.85e-05	0.000122971
ENSG00000144063	MALL	-0.628942	1.88e-05	0.000125081
ENSG00000163485	ADORA1	-1.46817	1.92e-05	0.00012745
ENSG00000000971	CFH	-1.17669	1.93e-05	0.000128028
ENSG00000075213	SEMA3A	-0.652583	1.96e-05	0.000129947
ENSG00000112183	RBM24	-1.12407	1.96e-05	0.000129947
ENSG00000088876	ZNF343	0.675472	2.18e-05	0.000143511
ENSG00000270607	AC009549.1	0.831072	2.18e-05	0.000143652
ENSG00000179104	TMTC2	-0.705762	2.23e-05	0.000146549
ENSG00000270194	AC097359.2	1.32806	2.27e-05	0.000149048
ENSG00000166396	SERPINB7	1.15791	2.36e-05	0.000153944
ENSG00000169635	HIC2	0.724904	2.54e-05	0.000164943
ENSG00000079215	SLC1A3	-0.837765	2.64e-05	0.000171091
ENSG00000099998	GGT5	-0.749748	2.7e-05	0.000174972
ENSG00000050730	TNIP3	1.03446	2.76e-05	0.000178206
ENSG00000172602	RND1	2.07103	2.8e-05	0.000180321
ENSG00000102743	SLC25A15	0.592431	2.83e-05	0.000181659
ENSG00000127329	PTPRB	1.13949	2.99e-05	0.000191197
ENSG00000277734	TRAC	-2.94859	3.13e-05	0.000199735
ENSG00000111863	ADTRP	1.09507	3.24e-05	0.000206466
ENSG00000058335	RASGRF1	-1.08821	3.3e-05	0.000209856
ENSG00000205744	DENND1C	2.39412	3.32e-05	0.000210572
ENSG00000178878	APOLD1	-0.985961	3.62e-05	0.000228167
ENSG00000225778	PROSER2-AS1	1.91265	3.62e-05	0.000228399
ENSG00000113532	ST8SIA4	-0.663095	3.77e-05	0.00023697
ENSG00000166402	TUB	-1.02931	3.79e-05	0.000238293
ENSG00000081803	CADPS2	-0.695409	3.81e-05	0.000238897
ENSG00000166780	C16orf45	-0.943987	3.86e-05	0.000242238
ENSG00000280120	AC073857.1	-0.952454	3.91e-05	0.000244735
ENSG00000131737	KRT34	2.22794	4.06e-05	0.00025368
ENSG00000168306	ACOX2	-0.810992	4.14e-05	0.000258757
ENSG00000117016	RIMS3	-0.645031	4.31e-05	0.000268015
ENSG00000123095	BHLHE41	-0.613525	4.55e-05	0.000281274
ENSG00000106123	EPHB6	-1.00093	4.59e-05	0.000283482
ENSG00000115255	REEP6	-0.670477	4.84e-05	0.000297601
ENSG00000236088	COX10-AS1	-0.704651	4.85e-05	0.000298209
ENSG00000137834	SMAD6	-0.938657	4.87e-05	0.000299321
ENSG00000138101	DTNB	0.702736	4.95e-05	0.000303449
ENSG00000097096	SYDE2	0.638916	4.98e-05	0.00030493
ENSG00000223478	AL441992.1	-0.813854	5.14e-05	0.000313633
ENSG00000151468	CCDC3	-0.702339	5.45e-05	0.000330692
ENSG00000176533	GNG7	-1.13811	5.5e-05	0.000333607
ENSG00000106992	AK1	-0.591434	5.63e-05	0.000341211
ENSG00000197279	ZNF165	1.05773	5.78e-05	0.000349429
ENSG00000184194	GPR173	-0.752814	5.87e-05	0.000354466
ENSG00000026751	SLAMF7	0.888985	6e-05	0.000361636
ENSG00000183111	ARHGEF37	-0.886105	6.03e-05	0.000363477
ENSG00000139209	SLC38A4	-0.790096	6.22e-05	0.000373437
ENSG00000265660	MIR4664	2.23301	6.25e-05	0.000374596
ENSG00000170214	ADRA1B	-1.09733	6.52e-05	0.000389342
ENSG00000186854	TRABD2A	-0.631874	6.83e-05	0.000406079
ENSG00000163624	CDS1	0.702494	6.85e-05	0.000406773
ENSG00000101695	RNF125	0.869239	6.87e-05	0.000407788
ENSG00000176920	FUT2	1.04805	7.02e-05	0.000415809
ENSG00000081189	MEF2C	-1.29713	7.25e-05	0.00042877
ENSG00000173083	HPSE	-0.602574	7.78e-05	0.000457585
ENSG00000167861	HID1	-0.64658	7.85e-05	0.000460978
ENSG00000132196	HSD17B7	-0.700909	7.91e-05	0.000464206
ENSG00000175155	YPEL2	0.615516	8.05e-05	0.000471873
ENSG00000182310	SPACA6	-0.808235	8.29e-05	0.00048481
ENSG00000284753	EEF1AKMT4	0.923842	8.38e-05	0.000489342
ENSG00000066923	STAG3	-0.961291	8.46e-05	0.000493614
ENSG00000213250	RBMS2P1	1.82702	8.61e-05	0.000502425
ENSG00000164850	GPER1	-1.20138	8.68e-05	0.000505104
ENSG00000154040	CABYR	-1.50574	8.75e-05	0.000508586
ENSG00000142694	EVA1B	-1.08403	8.84e-05	0.000512946
ENSG00000069431	ABCC9	1.26749	8.85e-05	0.000513205
ENSG00000184588	PDE4B	-1.62137	9.22e-05	0.000532918
ENSG00000123358	NR4A1	1.26765	9.28e-05	0.000536402
ENSG00000180611	MB21D2	0.637722	9.34e-05	0.000538959
ENSG00000136169	SETDB2	0.667155	9.35e-05	0.000538959
ENSG00000154556	SORBS2	-0.840381	9.36e-05	0.000539176
ENSG00000232445	AC006329.1	0.938705	9.79e-05	0.000561431
ENSG00000114529	C3orf52	0.700794	9.88e-05	0.000566308
ENSG00000203499	IQANK1	1.49994	0.000103257	0.000590435
ENSG00000104213	PDGFRL	-1.10431	0.000104219	0.000595234
ENSG00000130762	ARHGEF16	1.11517	0.000104249	0.000595234
ENSG00000135127	BICDL1	1.626	0.000104431	0.000596054
ENSG00000099957	P2RX6	-0.608197	0.000104753	0.000597672
ENSG00000173267	SNCG	-0.745887	0.000107414	0.000610386
ENSG00000030419	IKZF2	-0.762497	0.000113633	0.00064173
ENSG00000250072	SH3TC2-DT	-0.791849	0.000118113	0.000664611
ENSG00000145107	TM4SF19	0.885357	0.000119225	0.000670326
ENSG00000105376	ICAM5	-0.790213	0.000120012	0.000674072
ENSG00000204382	XAGE1B	2.1758	0.000122892	0.000689594
ENSG00000124406	ATP8A1	-0.786812	0.00012349	0.000692438
ENSG00000110876	SELPLG	-0.920804	0.000123542	0.000692438
ENSG00000234323	LINC01505	-3.05204	0.000123549	0.000692438
ENSG00000235385	LINC02154	1.82492	0.000128998	0.000720635
ENSG00000237807	AC022034.1	-0.833032	0.000131839	0.000734899
ENSG00000090776	EFNB1	0.606539	0.000134221	0.000746318
ENSG00000242193	CRYZL2P	-0.685324	0.000137961	0.000765929
ENSG00000182359	KBTBD3	-0.907923	0.000140261	0.000777951
ENSG00000189007	ADAT2	0.58672	0.00014079	0.000780327
ENSG00000257732	AC089983.1	0.886678	0.000141924	0.000786052
ENSG00000196126	HLA-DRB1	-0.855178	0.000150231	0.000827632
ENSG00000111261	MANSC1	-0.960723	0.000152746	0.000840589
ENSG00000117013	KCNQ4	0.739904	0.000166011	0.000904289
ENSG00000166387	PPFIBP2	-1.37914	0.000170692	0.000928162
ENSG00000275993	SIK1B	1.15328	0.000173372	0.000941083
ENSG00000272405	AL365181.3	0.99709	0.000174646	0.000947671
ENSG00000144476	ACKR3	1.01966	0.000177012	0.000960171
ENSG00000124467	PSG8	2.96471	0.000177354	0.000961693
ENSG00000259953	AL138756.1	-1.01658	0.000188454	0.00101797
ENSG00000250786	SNHG18	-1.00267	0.000194347	0.00104507
ENSG00000142619	PADI3	-1.1993	0.000196296	0.00105405
ENSG00000226688	ENTPD1-AS1	0.941186	0.000197685	0.00106081
ENSG00000081692	JMJD4	0.590399	0.000199018	0.00106686
ENSG00000106415	GLCCI1	-0.782078	0.000199888	0.00107005
ENSG00000065361	ERBB3	0.696191	0.000203943	0.00108875
ENSG00000126709	IFI6	-0.697873	0.000205504	0.00109557
ENSG00000116663	FBXO6	0.841946	0.000206336	0.00109888
ENSG00000064763	FAR2	-1.92053	0.000209048	0.00111179
ENSG00000203791	EEF1AKMT2	-0.609339	0.000210934	0.00111952
ENSG00000105516	DBP	-0.826887	0.000217081	0.00115096
ENSG00000197044	ZNF441	0.74262	0.000217154	0.00115096
ENSG00000106066	CPVL	-0.621599	0.00022417	0.0011841
ENSG00000146530	VWDE	0.624729	0.000224844	0.00118635
ENSG00000122711	SPINK4	-1.23309	0.000234377	0.00123048
ENSG00000149212	SESN3	-1.12006	0.000237211	0.00124368
ENSG00000260822	AC004656.1	-0.604062	0.00023976	0.00125577
ENSG00000095739	BAMBI	0.72712	0.000244328	0.0012784
ENSG00000169570	DTWD2	-1.02117	0.000245565	0.001284
ENSG00000227082	AC244021.1	-2.35984	0.000256232	0.00133483
ENSG00000039068	CDH1	1.10092	0.000259532	0.0013475
ENSG00000105866	SP4	-0.661363	0.000261338	0.00135552
ENSG00000137720	C11orf1	0.629446	0.000262103	0.00135903
ENSG00000012779	ALOX5	-0.711384	0.000266969	0.00138241
ENSG00000005243	COPZ2	-1.10535	0.000268228	0.00138801
ENSG00000224259	LINC01133	5.51404	0.000270259	1
ENSG00000076864	RAP1GAP	0.731442	0.000271113	0.00140153
ENSG00000182700	IGIP	-0.639709	0.000276463	0.00142682
ENSG00000117595	IRF6	1.36053	0.000286972	0.00147419
ENSG00000227232	WASH7P	0.973116	0.000292881	0.00150255
ENSG00000176641	RNF152	-0.772549	0.000297801	0.00152482
ENSG00000196917	HCAR1	-1.02854	0.000298781	0.00152878
ENSG00000272695	GAS6-DT	-0.861803	0.000306788	0.00156665
ENSG00000244306	DUXAP10	-1.1587	0.000315138	0.00160191
ENSG00000171840	NINJ2	-1.21415	0.000315258	0.00160199
ENSG00000147894	C9orf72	0.603448	0.000315821	0.00160433
ENSG00000241158	ADAMTS9-AS1	1.77796	0.000327562	0.00165584
ENSG00000143344	RGL1	-0.587482	0.000329273	0.00166395
ENSG00000213178	RPL22P1	0.611121	0.000331825	0.00167521
ENSG00000131480	AOC2	0.817886	0.000334713	0.00168924
ENSG00000197496	SLC2A10	-1.15291	0.000354822	0.00177743
ENSG00000237596	AL138828.1	0.870395	0.000365761	0.0018281
ENSG00000128617	OPN1SW	-0.985086	0.000366233	0.00182928
ENSG00000127863	TNFRSF19	-0.752678	0.000380787	0.00189526
ENSG00000226332	AL354836.1	-0.761521	0.00038823	0.00192983
ENSG00000271643	AC112220.2	0.647715	0.000420415	0.00207586
ENSG00000129946	SHC2	-1.02174	0.000427671	0.00210634
ENSG00000196267	ZNF836	0.688585	0.000444268	0.00217516
ENSG00000133101	CCNA1	-1.04352	0.000444311	0.00217516
ENSG00000154269	ENPP3	-4.95777	0.00045796	1
ENSG00000148735	PLEKHS1	-1.19701	0.000470873	0.00229218
ENSG00000250510	GPR162	-1.46437	0.000491126	0.00237772
ENSG00000278962	AC092645.1	-1.03413	0.000491203	0.00237772
ENSG00000196358	NTNG2	-0.667141	0.000497578	0.00240408
ENSG00000225684	FAM225B	-0.871596	0.000501171	0.00241843
ENSG00000164659	KIAA1324L	-0.745014	0.00050175	0.00241972
ENSG00000276107	AC037198.1	-1.6774	0.000510697	0.00245905
ENSG00000197766	CFD	-0.850079	0.000521707	0.00250739
ENSG00000176428	VPS37D	-0.974026	0.000524151	0.00251768
ENSG00000088756	ARHGAP28	-1.90603	0.000525965	0.00252551
ENSG00000170412	GPRC5C	-0.772896	0.00052684	0.00252893
ENSG00000213462	ERV3-1	-0.636525	0.000528304	0.00253439
ENSG00000243896	OR2A7	1.54208	0.000531562	0.00254687
ENSG00000100344	PNPLA3	-0.782775	0.000536658	0.00257049
ENSG00000170373	CST1	-0.649123	0.00054803	0.0026193
ENSG00000225345	SNX18P3	2.26826	0.000570732	0.00271263
ENSG00000103044	HAS3	0.849892	0.000574535	0.00272584
ENSG00000163823	CCR1	-3.79491	0.000583368	1
ENSG00000133134	BEX2	0.962637	0.000590998	0.00279114
ENSG00000158270	COLEC12	-3.42281	0.000614494	1
ENSG00000100985	MMP9	-1.10634	0.000618727	0.0029097
ENSG00000172348	RCAN2	-3.39802	0.000618779	1
ENSG00000180815	MAP3K15	-0.808055	0.000626678	0.00294175
ENSG00000064886	CHI3L2	-1.73504	0.000630346	0.00295807
ENSG00000173110	HSPA6	1.38722	0.000638562	0.00299391
ENSG00000135898	GPR55	-1.45239	0.000639547	0.00299762
ENSG00000137821	LRRC49	0.645992	0.000664997	0.00310659
ENSG00000141449	GREB1L	0.590124	0.000667294	0.00311544
ENSG00000177494	ZBED2	3.72932	0.000669272	1
ENSG00000233381	AK4P3	1.67033	0.000688208	0.00320441
ENSG00000260917	AL158212.3	-0.789792	0.000692162	0.00322089
ENSG00000137225	CAPN11	-1.25154	0.000710061	0.00329135
ENSG00000187123	LYPD6	-0.585889	0.000714594	0.00331137
ENSG00000163328	GPR155	-0.693509	0.000717394	0.00332185
ENSG00000186340	THBS2	-1.81635	0.000740153	0.00341102
ENSG00000013016	EHD3	-0.685259	0.000740274	0.00341102
ENSG00000116574	RHOU	-0.758196	0.000747246	0.00343804
ENSG00000108602	ALDH3A1	-1.21614	0.000757407	0.00347963
ENSG00000162520	SYNC	-1.09776	0.000766996	0.0035216
ENSG00000061337	LZTS1	-2.43959	0.000782201	0.00357871
ENSG00000263155	MYZAP	1.23731	0.000786152	0.0035936
ENSG00000186615	KTN1-AS1	0.67022	0.000791014	0.00361157
ENSG00000147234	FRMPD3	-1.38006	0.000804977	0.00367101
ENSG00000238290	AL034417.2	-2.27018	0.000819464	0.00373269
ENSG00000164161	HHIP	-1.24694	0.000822387	0.0037438
ENSG00000136160	EDNRB	-0.872461	0.000829082	0.00377207
ENSG00000273513	TBC1D3K	4.88269	0.000849749	1
ENSG00000272668	AL590560.1	-0.767493	0.000860207	0.00390452
ENSG00000073282	TP63	-1.73243	0.000886597	0.0040114
ENSG00000164746	C7orf57	1.96495	0.000906603	0.00409356
ENSG00000171017	LRRC8E	1.1346	0.000914214	0.00412552
ENSG00000224184	MIR3681HG	-1.36814	0.000917427	0.00413642
ENSG00000172543	CTSW	-0.915156	0.000924631	0.00416285
ENSG00000108947	EFNB3	-0.966789	0.000931959	0.00418976
ENSG00000163121	NEURL3	1.81828	0.000946949	0.00424608
ENSG00000277632	CCL3	2.71814	0.000957236	1
ENSG00000269927	AC004817.3	-2.49989	0.000984148	1
ENSG00000258701	LINC00638	0.813663	0.00100675	0.00448958
ENSG00000140057	AK7	-2.6083	0.00100825	1
ENSG00000223485	LINC01615	-1.81813	0.00102468	0.00455908
ENSG00000245556	SCAMP1-AS1	0.65154	0.00103025	0.00457992
ENSG00000164620	RELL2	0.611327	0.00104333	0.00463151
ENSG00000204758	AC008429.1	1.18146	0.00107504	0.00475451
ENSG00000254615	AC027031.2	0.622798	0.0010798	0.00477209
ENSG00000158050	DUSP2	1.94057	0.00107994	0.00477209
ENSG00000248112	AC108174.1	5.12357	0.00110893	1
ENSG00000156172	C8orf37	-1.01084	0.00111029	0.00488536
ENSG00000170634	ACYP2	-0.616301	0.00119842	0.00522718
ENSG00000135929	CYP27A1	-0.603428	0.00124842	0.00542241
ENSG00000175414	ARL10	-0.663488	0.00126374	0.00547834
ENSG00000139737	SLAIN1	-0.659655	0.00127454	0.00551884
ENSG00000147642	SYBU	0.897684	0.00129384	0.00558996
ENSG00000131067	GGT7	-0.82602	0.00130234	0.00562356
ENSG00000161270	NPHS1	1.94594	0.00131586	0.00567244
ENSG00000243479	MNX1-AS1	1.33159	0.00132058	0.00569122
ENSG00000155380	SLC16A1	1.17452	0.00132303	0.00569861
ENSG00000101842	VSIG1	-1.44242	0.00132497	0.00570539
ENSG00000237187	NR2F1-AS1	-0.794438	0.00133294	0.00573333
ENSG00000153714	LURAP1L	1.00809	0.00134351	0.00577079
ENSG00000143412	ANXA9	-0.643894	0.00137178	0.00588247
ENSG00000178401	DNAJC22	-1.06052	0.00144926	0.00617718
ENSG00000221866	PLXNA4	-1.22566	0.00145653	0.00620401
ENSG00000160180	TFF3	-3.03667	0.00152006	1
ENSG00000226887	ERVMER34-1	1.33571	0.0015353	0.00649572
ENSG00000276851	AC002401.4	-1.68265	0.00154826	0.00654341
ENSG00000099953	MMP11	-0.675997	0.0015557	0.00656773
ENSG00000171970	ZNF57	0.728431	0.0015897	0.00669168
ENSG00000157680	DGKI	0.958753	0.00166782	0.00699347
ENSG00000162896	PIGR	3.23221	0.00170356	1
ENSG00000125337	KIF25	-2.55973	0.00177765	0.00741595
ENSG00000153823	PID1	0.74292	0.00177915	0.00742023
ENSG00000154734	ADAMTS1	-0.901723	0.00179498	0.00747822
ENSG00000116678	LEPR	-0.702789	0.00195085	0.00806693
ENSG00000120093	HOXB3	-0.646417	0.00195945	0.00809819
ENSG00000138336	TET1	-0.967249	0.00196968	0.00813183
ENSG00000237330	RNF223	2.79049	0.00201644	1
ENSG00000127533	F2RL3	-1.11593	0.00206155	0.0084571
ENSG00000226380	LINC-PINT	0.750504	0.00207953	0.00852183
ENSG00000154274	C4orf19	-0.936205	0.00212368	0.00868673
ENSG00000181444	ZNF467	-0.658334	0.00214803	0.00877937
ENSG00000178199	ZC3H12D	-1.34235	0.00222417	0.00905241
ENSG00000130545	CRB3	1.43542	0.00223097	0.00907774
ENSG00000136378	ADAMTS7	-0.696758	0.00224178	0.00911216
ENSG00000161381	PLXDC1	-1.91468	0.00232692	0.00942122
ENSG00000248890	HHIP-AS1	-1.19484	0.00234313	0.00948188
ENSG00000240583	AQP1	-1.30843	0.00235698	0.00952551
ENSG00000261488	TBILA	1.25549	0.00236247	0.00954025
ENSG00000204362	AL590644.1	0.604625	0.00238399	0.00961963
ENSG00000182809	CRIP2	-0.706389	0.00238914	0.00963541
ENSG00000171408	PDE7B	-0.884155	0.00240242	0.00968141
ENSG00000144649	FAM198A	-3.09969	0.00241393	1
ENSG00000197182	MIRLET7BHG	-0.881315	0.00241476	0.00972609
ENSG00000163362	INAVA	-0.627455	0.00245795	0.00988981
ENSG00000171711	DEFB4A	4.49357	0.00258924	1
ENSG00000174059	CD34	-1.22545	0.00263785	0.010548
ENSG00000144583	2022-03-04	0.589469	0.00264409	0.0105675
ENSG00000213071	LPAL2	-0.860642	0.00264579	0.0105716
ENSG00000268941	LINC01711	-1.40193	0.00270885	0.010793
ENSG00000150051	MKX	0.790779	0.00282556	0.0112119
ENSG00000166578	IQCD	-0.900494	0.00285364	0.0113002
ENSG00000188185	LINC00265	1.17744	0.00289591	0.0114472
ENSG00000227473	TSSK5P	0.637914	0.00290403	0.0114764
ENSG00000131471	AOC3	0.965301	0.00291591	0.0115204
ENSG00000210164	MT-TG	-1.45881	0.00296998	0.0117131
ENSG00000237753	FLJ42351	-0.782473	0.00301511	0.011867
ENSG00000246582	AC100861.1	0.867003	0.00303217	0.011922
ENSG00000280206	AC026401.3	-0.710834	0.0030449	0.0119691
ENSG00000163053	SLC16A14	1.49086	0.0030566	0.0120059
ENSG00000011347	SYT7	1.78554	0.00308232	0.0120825
ENSG00000169760	NLGN1	-1.13238	0.00311036	0.0121801
ENSG00000282021	AC100810.3	1.01425	0.00316554	0.0123681
ENSG00000205593	DENND6B	-0.728013	0.00319222	0.012441
ENSG00000171951	SCG2	-0.797468	0.00323946	0.0125998
ENSG00000205181	LINC00654	-0.659159	0.00328672	0.0127708
ENSG00000233695	GAS6-AS1	-1.06085	0.0033263	0.012902
ENSG00000189056	RELN	1.66186	0.00334624	0.0129677
ENSG00000168803	ADAL	-0.593383	0.00337161	0.0130435
ENSG00000076826	CAMSAP3	0.675198	0.00340833	0.0131708
ENSG00000197959	DNM3	-0.916706	0.00346686	0.013377
ENSG00000168004	HRASLS5	-1.74244	0.00359559	0.0138119
ENSG00000273142	AC073335.2	0.627336	0.00360214	0.0138302
ENSG00000257167	TMPO-AS1	-0.664454	0.00365464	0.0139937
ENSG00000078081	LAMP3	0.725464	0.00378797	0.0144294
ENSG00000158865	SLC5A11	-1.23692	0.00379467	0.0144443
ENSG00000234290	AC116366.1	-0.929113	0.00387977	0.0147105
ENSG00000113389	NPR3	-0.983554	0.00392371	0.0148484
ENSG00000262202	AC007952.4	4.35575	0.00394139	1
ENSG00000197646	PDCD1LG2	0.590569	0.0040766	0.0153742
ENSG00000225760	LINC00431	4.80131	0.00411659	1
ENSG00000179841	AKAP5	-1.06202	0.00417522	0.015708
ENSG00000221817	PPP3CB-AS1	0.72221	0.00427252	0.016039
ENSG00000243137	PSG4	0.621679	0.00433745	0.016267
ENSG00000269097	TPRG1LP1	-4.39214	0.00437591	1
ENSG00000246451	AL049840.1	-0.593805	0.00442288	0.0165514
ENSG00000100321	SYNGR1	-1.06861	0.00443906	0.016604
ENSG00000165105	RASEF	1.26977	0.00450429	0.0168236
ENSG00000128298	BAIAP2L2	1.15244	0.00452957	0.0169018
ENSG00000124593	AL365205.1	-0.664232	0.0045313	0.0169042
ENSG00000148541	FAM13C	-1.84974	0.00463778	0.0172558
ENSG00000262185	AC005736.1	-0.958006	0.00468164	0.0173856
ENSG00000280032	AP002800.1	4.87715	0.00468608	1
ENSG00000109943	CRTAM	-1.62039	0.00469778	0.0174288
ENSG00000158246	TENT5B	-0.65547	0.00475196	0.0176118
ENSG00000101265	RASSF2	-0.871368	0.00475277	0.0176118
ENSG00000179083	FAM133A	-2.31843	0.00476722	1
ENSG00000261456	TUBB8	-4.8014	0.00485972	1
ENSG00000205534	SMG1P2	0.839753	0.00491418	0.0181492
ENSG00000274272	AC069281.2	-0.859638	0.00491768	0.0181536
ENSG00000275234	AC010503.4	2.49176	0.00497243	1
ENSG00000123810	B9D2	-0.649364	0.0049781	0.018346
ENSG00000238164	TNFRSF14-AS1	0.930953	0.00502442	0.0184948
ENSG00000154165	GPR15	1.0503	0.00502658	0.0184983
ENSG00000238120	LINC01589	2.3865	0.00507771	1
ENSG00000151117	TMEM86A	0.724692	0.00523697	0.0191771
ENSG00000114646	CSPG5	-0.655825	0.00533798	0.0195102
ENSG00000133874	RNF122	0.917185	0.00539451	0.0196936
ENSG00000279453	Z99129.4	-1.14883	0.00541232	0.0197521
ENSG00000255050	AC067930.5	-0.907439	0.00541308	0.0197521
ENSG00000214184	GCC2-AS1	1.39567	0.00543992	0.0198407
ENSG00000242147	AL365356.5	-1.17956	0.0054884	0.019994
ENSG00000143333	RGS16	4.23189	0.00553045	1
ENSG00000220804	LINC01881	0.932514	0.00559822	0.0203323
ENSG00000204618	RNF39	0.818429	0.00564182	0.0204664
ENSG00000175265	GOLGA8A	0.657441	0.00569238	0.0206209
ENSG00000279464	AC096720.2	-3.2199	0.00573021	1
ENSG00000058404	CAMK2B	1.75407	0.00575267	0.0208109
ENSG00000168646	AXIN2	-0.721998	0.00579939	0.0209596
ENSG00000210112	MT-TM	1.31662	0.00585686	0.0211427
ENSG00000101353	MROH8	-0.929946	0.00587967	0.0212136
ENSG00000240184	PCDHGC3	-0.644121	0.00593157	0.021338
ENSG00000169962	TAS1R3	1.18215	0.00600713	0.0215798
ENSG00000176387	HSD11B2	1.40616	0.00607012	0.0217859
ENSG00000263874	LINC00672	-1.31084	0.00609253	0.0218613
ENSG00000179674	ARL14	1.59087	0.00611237	0.0219223
ENSG00000246089	AC016065.1	0.899441	0.00614542	0.0220154
ENSG00000183196	CHST6	-1.13914	0.00628102	0.0224081
ENSG00000275183	LENG9	0.804588	0.00638173	0.0226787
ENSG00000204682	CASC10	-0.606626	0.00638957	0.0226962
ENSG00000184937	WT1	-0.913208	0.00643128	0.022813
ENSG00000155918	RAET1L	0.834436	0.00643809	0.0228268
ENSG00000120324	PCDHB10	-0.80466	0.00644058	0.0228304
ENSG00000131094	C1QL1	-1.16175	0.00647348	0.0229313
ENSG00000203688	LINC02487	-2.17371	0.00652278	1
ENSG00000112559	MDFI	0.981591	0.00657564	0.0232243
ENSG00000232310	AL078590.3	1.83572	0.00660457	0.0233052
ENSG00000128604	IRF5	0.671697	0.00692028	0.0242812
ENSG00000169432	SCN9A	-0.720406	0.00693908	0.0243362
ENSG00000215126	CBWD6	0.596391	0.00696656	0.024416
ENSG00000254639	AC116021.1	1.2242	0.00700384	0.0245079
ENSG00000168062	BATF2	0.858168	0.00702037	0.0245547
ENSG00000130768	SMPDL3B	0.761629	0.0070249	0.0245595
ENSG00000117322	CR2	1.79535	0.00704295	0.0246059
ENSG00000232344	AC087163.2	-2.13553	0.00714165	1
ENSG00000169067	ACTBL2	1.48185	0.00717648	0.0250161
ENSG00000137959	IFI44L	-0.736277	0.00719865	0.0250653
ENSG00000254944	ATP5PBP5	-1.92599	0.00720713	0.0250892
ENSG00000214110	LDHAP4	-0.741542	0.00721247	0.0250909
ENSG00000270025	BMS1P7	2.49772	0.00721509	1
ENSG00000276805	AL133216.2	0.68381	0.00727872	0.0252788
ENSG00000078018	MAP2	-1.5908	0.00749182	0.025929
ENSG00000056998	GYG2	-1.01775	0.00750614	0.0259727
ENSG00000109743	BST1	1.23335	0.00753547	0.0260684
ENSG00000074181	NOTCH3	-0.885526	0.00754062	0.0260804
ENSG00000285793	AC125232.2	0.710668	0.00755106	0.0261107
ENSG00000222032	AC112721.2	-1.53991	0.0076018	0.0262453
ENSG00000243244	STON1	-1.1629	0.00775545	0.0267044
ENSG00000216895	AC009403.1	0.781285	0.00791389	0.0271864
ENSG00000188039	NWD1	-0.820235	0.00795791	0.0272986
ENSG00000205670	SMIM11A	-1.49078	0.0080555	0.027579
ENSG00000201512	SNORA71C	0.787728	0.00815715	0.0278834
ENSG00000180914	OXTR	-0.801044	0.00820367	0.0280201
ENSG00000111728	ST8SIA1	-0.861242	0.00820735	0.0280242
ENSG00000246640	PICART1	0.798061	0.00833406	0.0284006
ENSG00000121716	PILRB	-0.586281	0.00839081	0.0285689
ENSG00000186523	FAM86B1	0.854578	0.00842383	0.0286624
ENSG00000277744	AC011462.4	-1.56501	0.00847713	0.0288122
ENSG00000079435	LIPE	-0.628643	0.00853381	0.0289541
ENSG00000149328	GLB1L2	0.662297	0.00855355	0.0290084
ENSG00000108852	MPP2	-0.637999	0.00855887	0.0290138
ENSG00000235180	LINC00601	-1.09583	0.00859722	0.029131
ENSG00000116525	TRIM62	-0.603474	0.00862995	0.0292164
ENSG00000222383	RNA5SP203	2.89285	0.00863514	1
ENSG00000178977	LINC00324	-1.11497	0.00864226	0.0292518
ENSG00000266733	TBC1D29	-0.844092	0.00865148	0.0292766
ENSG00000174137	FAM53A	0.706836	0.00866687	0.0293159
ENSG00000112796	ENPP5	-4.69326	0.00869842	1
ENSG00000274213	AC015912.3	0.917887	0.00893279	0.0300972
ENSG00000197632	SERPINB2	1.12646	0.00898476	0.0302422
ENSG00000057468	MSH4	1.19634	0.00900787	0.0303107
ENSG00000211772	TRBC2	-1.03191	0.00909778	0.0305801
ENSG00000100156	SLC16A8	0.877198	0.00950469	0.0317143
ENSG00000251191	LINC00589	-1.86808	0.00953695	1
ENSG00000257135	AC007249.2	1.64564	0.00980159	0.0325688
ENSG00000178597	PSAPL1	-2.85148	0.00981485	1
ENSG00000206140	TMEM191C	-1.86597	0.00984821	0.0326988
ENSG00000215009	ACSM4	0.60148	0.00985736	0.0327222
ENSG00000261019	AC010132.4	-2.88107	0.0098657	1
ENSG00000248334	WHAMMP2	0.689285	0.010002	0.0331502
ENSG00000171811	CFAP46	-0.845186	0.0102423	0.0338408
ENSG00000179388	EGR3	1.97538	0.0102558	1
ENSG00000277007	AC096642.1	1.10581	0.0102698	0.0339029
ENSG00000184060	ADAP2	0.61218	0.01028	0.0339291
ENSG00000159674	SPON2	-0.823128	0.0103253	0.0340499
ENSG00000280744	LINC01173	-1.82031	0.0105336	1
ENSG00000273045	C2orf15	1.75287	0.0105437	0.0346744
ENSG00000280300	AC117503.4	1.64618	0.0105813	0.0347758
ENSG00000135625	EGR4	2.62714	0.0106158	1
ENSG00000054277	OPN3	1.08572	0.0106384	0.0349208
ENSG00000254612	AP001000.1	-0.657459	0.0106748	0.0349958
ENSG00000176244	ACBD7	-0.587021	0.0107223	0.0351349
ENSG00000221883	ARIH2OS	1.43651	0.0112048	0.0364773
ENSG00000235899	LINC01564	4.07341	0.0113019	1
ENSG00000124216	SNAI1	1.2106	0.0113134	0.0367538
ENSG00000180616	SSTR2	-0.702887	0.0113158	0.0367538
ENSG00000120256	LRP11	-0.617294	0.011363	0.0368822
ENSG00000161544	CYGB	-0.954004	0.0113914	0.0369375
ENSG00000004948	CALCR	2.09501	0.0114276	1
ENSG00000285600	AC023593.1	-2.63046	0.0114528	1
ENSG00000102048	ASB9	-0.831445	0.0114538	0.0371012
ENSG00000197558	SSPO	-1.11729	0.0115764	0.0374123
ENSG00000214975	PPIAP29	0.734182	0.0116058	0.0374995
ENSG00000279541	AC005261.5	0.788673	0.0116264	0.0375582
ENSG00000167619	TMEM145	1.78646	0.0117163	0.0378173
ENSG00000225094	SETP20	-4.05079	0.0117623	1
ENSG00000259230	LINC02323	0.767389	0.0119123	0.0383479
ENSG00000154263	ABCA10	0.639534	0.0120294	0.0386831
ENSG00000233820	AL589843.2	1.59806	0.0121364	0.0389624
ENSG00000233766	AC098617.1	-3.44821	0.0121525	1
ENSG00000172264	MACROD2	2.7017	0.0122362	1
ENSG00000225556	C2CD4D	-0.978395	0.0123132	0.0394159
ENSG00000245317	AC008393.1	0.955554	0.0123206	0.0394315
ENSG00000070808	CAMK2A	-2.55583	0.0123438	1
ENSG00000178093	TSSK6	0.646718	0.0123921	0.0396033
ENSG00000207652	MIR621	0.7461	0.0124192	0.0396653
ENSG00000253669	GASAL1	-0.796474	0.0124404	0.0397165
ENSG00000280239	AC011498.7	-0.625412	0.012446	0.0397263
ENSG00000167306	MYO5B	0.644532	0.0125095	0.0398797
ENSG00000285106	AC016831.6	0.769822	0.012586	0.040099
ENSG00000223305	RN7SKP30	4.00405	0.0127348	1
ENSG00000162745	OLFML2B	-0.945234	0.012753	0.040556
ENSG00000187186	AL162231.1	1.63917	0.0128782	0.0409208
ENSG00000243339	RN7SL738P	3.99508	0.012972	1
ENSG00000130755	GMFG	-2.01381	0.0131768	1
ENSG00000111886	GABRR2	-0.992526	0.0132896	0.0420019
ENSG00000129170	CSRP3	-2.24597	0.0133219	1
ENSG00000201695	RNA5SP334	-3.45675	0.0134802	1
ENSG00000100092	SH3BP1	-0.597164	0.0135875	0.0427978
ENSG00000183128	CALHM3	-0.631557	0.0136122	0.0428581
ENSG00000281332	LINC00997	-0.874092	0.0136576	0.0429661
ENSG00000250303	AP002884.1	-0.857513	0.0136665	0.0429854
ENSG00000243742	RPLP0P2	2.10649	0.0137333	1
ENSG00000182057	OGFRP1	1.17257	0.0138351	0.0434365
ENSG00000270919	AC108451.2	-3.96422	0.0138956	1
ENSG00000167046	AL357033.1	-1.22418	0.0139606	0.0437775
ENSG00000158113	LRRC43	-4.48508	0.0140098	1
ENSG00000186212	SOWAHB	1.22437	0.0140729	0.0440585
ENSG00000255561	FDXACB1	0.586853	0.0142252	0.0444455
ENSG00000204581	ACOXL-AS1	2.04152	0.0142324	1
ENSG00000123570	RAB9B	-0.737112	0.014372	0.0448475
ENSG00000167646	DNAAF3	-0.719584	0.014454	0.0450697
ENSG00000173376	NDNF	-1.43048	0.0145933	0.0454219
ENSG00000231528	FAM225A	-0.590583	0.0147697	0.0458698
ENSG00000236714	LINC01844	-3.94013	0.014872	1
ENSG00000262228	AC087392.3	1.39973	0.0148889	0.0461361
ENSG00000118420	UBE3D	0.602855	0.0149226	0.046206
ENSG00000246985	SOCS2-AS1	1.58773	0.0150563	0.0465455
ENSG00000055163	CYFIP2	-0.977873	0.0151049	0.0466679
ENSG00000235823	OLMALINC	-0.743673	0.0151466	0.0467781
ENSG00000143248	RGS5	-0.812116	0.0151657	0.0468277
ENSG00000119630	PGF	-0.965736	0.0152409	0.0470507
ENSG00000272103	AC026741.1	-2.33433	0.0152671	1
ENSG00000255277	ABCC6P2	-1.37277	0.0155007	0.0477387
ENSG00000274461	AL391425.1	-3.94246	0.0156137	1
ENSG00000130711	PRDM12	1.63604	0.0156855	0.0482097
ENSG00000126500	FLRT1	0.898846	0.0157188	0.0482953
ENSG00000269235	ZNF350-AS1	3.33	0.0157661	1
ENSG00000268350	FAM156A	2.73762	0.0157775	0.0484471
ENSG00000180998	GPR137C	-0.640733	0.0158856	0.0487404
ENSG00000160179	ABCG1	-0.922186	0.0160916	0.0493139
ENSG00000276900	AC023157.3	0.925143	0.0161383	0.0494081
ENSG00000171243	SOSTDC1	2.49566	0.0161522	1
ENSG00000109255	NMU	-0.611994	0.0162074	0.0495649
ENSG00000232615	AC026412.2	4.37626	0.0162641	1
ENSG00000215417	MIR17HG	0.598422	0.0162857	0.0497712
ENSG00000162390	ACOT11	-2.43685	0.0163169	1
ENSG00000175745	NR2F1	-0.606099	0.0163199	0.0498463
ENSG00000169851	PCDH7	-0.634392	0.0163629	0.0499382
ENSG00000223855	HRAT92	-0.96653	0.0165483	0.0504345
ENSG00000197816	CCDC180	-0.983104	0.0165598	0.0504497
ENSG00000124102	PI3	1.45772	0.0166153	0.0505991
ENSG00000228709	LINC02575	2.20992	0.0166485	1
ENSG00000104055	TGM5	-1.76678	0.016711	1
ENSG00000130173	ANGPTL8	3.923	0.0167949	1
ENSG00000158022	TRIM63	-1.32119	0.0168312	0.051126
ENSG00000177679	SRRM3	-0.599708	0.0169799	0.0515273
ENSG00000106688	SLC1A1	-0.835679	0.0170276	0.0516519
ENSG00000258301	VASH1-AS1	1.89927	0.0172155	1
ENSG00000259583	AC015712.2	0.846836	0.0172314	0.0521863
ENSG00000073910	FRY	-0.977455	0.0173029	0.0523359
ENSG00000229320	KRT8P12	0.610983	0.0173182	0.0523594
ENSG00000273289	AL121672.3	-3.95367	0.0173478	1
ENSG00000135697	BCO1	-1.75568	0.0174198	1
ENSG00000167941	SOST	-1.6539	0.0174992	0.0528245
ENSG00000285533	AP001362.2	-0.721627	0.0175029	0.0528253
ENSG00000183098	GPC6	-0.600189	0.0175733	0.0529759
ENSG00000004838	ZMYND10	-1.27307	0.0177236	0.0533255
ENSG00000075461	CACNG4	-1.94394	0.0178789	1
ENSG00000168386	FILIP1L	-0.624943	0.0179144	0.0538055
ENSG00000257027	AC010186.3	-0.626913	0.0179928	0.0539785
ENSG00000171798	KNDC1	-0.627912	0.0180402	0.0540788
ENSG00000256673	AC141557.1	-0.977514	0.0181281	0.0542899
ENSG00000237595	AL161937.2	-1.72131	0.0182913	1
ENSG00000180155	LYNX1	-1.33586	0.0183778	0.0549209
ENSG00000199719	RN7SKP74	2.93022	0.0183898	1
ENSG00000164100	NDST3	-1.78305	0.018499	1
ENSG00000203883	SOX18	-2.28884	0.0186886	1
ENSG00000227959	AL451042.2	1.37272	0.0188512	0.056152
ENSG00000196104	SPOCK3	-2.46592	0.0189523	1
ENSG00000260644	HERC2P5	3.83563	0.0189524	1
ENSG00000231811	AL159166.1	-3.29525	0.0192686	1
ENSG00000269086	AC008555.2	-1.24246	0.0193892	0.0575777
ENSG00000162490	DRAXIN	-1.06091	0.0194356	0.0577045
ENSG00000213366	GSTM2	-0.588177	0.0195727	0.0580337
ENSG00000089847	ANKRD24	0.993236	0.0196186	0.0581149
ENSG00000221826	PSG3	2.58806	0.0197975	1
ENSG00000142347	MYO1F	-0.792633	0.0198632	0.0586733
ENSG00000253773	C8orf37-AS1	-2.87876	0.0199266	1
ENSG00000169169	CPT1C	-0.593729	0.0199399	0.0588192
ENSG00000152284	TCF7L1	-0.610342	0.020156	0.0593887
ENSG00000225950	NTF4	3.82627	0.0202783	1
ENSG00000213763	ACTBP2	-1.90259	0.0203375	1
ENSG00000170458	CD14	-0.806718	0.0204274	0.06012
ENSG00000249637	AC008438.1	-2.35807	0.0204322	1
ENSG00000183971	NPW	-4.35214	0.0206374	1
ENSG00000170498	KISS1	-0.654533	0.0206639	0.0606999
ENSG00000243709	LEFTY1	-4.3497	0.0207545	1
ENSG00000214401	KANSL1-AS1	1.78137	0.020919	1
ENSG00000276573	AL442067.1	4.27429	0.021033	1
ENSG00000166896	ATP23	-0.586974	0.0211949	0.0620376
ENSG00000196664	TLR7	0.869261	0.0212192	0.0620855
ENSG00000138669	PRKG2	1.28012	0.0212841	0.0622518
ENSG00000128408	RIBC2	-0.706099	0.0213041	0.0622868
ENSG00000184454	NCMAP	-2.00509	0.0215558	1
ENSG00000177453	NIM1K	-1.18026	0.0216047	0.0630588
ENSG00000253641	LINCR-0001	-0.830996	0.0219404	0.0638614
ENSG00000271874	AC025754.2	2.38219	0.0221067	1
ENSG00000005108	THSD7A	4.25143	0.0221701	1
ENSG00000040608	RTN4R	0.6682	0.0221709	0.0644206
ENSG00000204482	LST1	1.58738	0.0221802	0.0644257
ENSG00000103056	SMPD3	0.594853	0.0222395	0.0645043
ENSG00000152475	ZNF837	-0.702988	0.0224305	0.0649679
ENSG00000205609	EIF3CL	-2.24641	0.0225066	0.0651521
ENSG00000231105	AL031728.1	-3.76363	0.0225614	1
ENSG00000173698	ADGRG2	-1.38462	0.0225933	0.0653908
ENSG00000260806	AL163051.1	1.32787	0.0226231	0.0654405
ENSG00000272870	AC097534.2	-0.80167	0.022695	0.0656118
ENSG00000258745	AL358334.3	4.27668	0.0227946	1
ENSG00000225968	ELFN1	1.30548	0.0230002	0.0664073
ENSG00000243635	AC091804.1	2.56911	0.0230147	1
ENSG00000272009	AL121944.1	0.754873	0.023054	0.0665133
ENSG00000105647	PIK3R2	-4.24056	0.0231266	1
ENSG00000237133	AC020594.1	2.3209	0.0231778	1
ENSG00000274021	AC024909.2	-1.39903	0.0233065	0.0671047
ENSG00000164093	PITX2	-1.59512	0.0235692	0.0678105
ENSG00000241666	AL031733.2	-4.23221	0.023577	1
ENSG00000233203	DHCR24-DT	-4.24892	0.0236874	1
ENSG00000129467	ADCY4	3.73524	0.023786	1
ENSG00000079112	CDH17	3.73523	0.023914	1
ENSG00000255725	TDGP1	-2.52133	0.0239503	1
ENSG00000283930	AL117339.5	2.52477	0.0239744	1
ENSG00000266126	AC005730.3	3.76319	0.0241136	1
ENSG00000267422	AC016582.2	-1.46573	0.0241455	0.0692889
ENSG00000109107	ALDOC	-0.594831	0.0242041	0.0694058
ENSG00000100473	COCH	-0.662726	0.0246108	0.0703639
ENSG00000088726	TMEM40	1.31804	0.0246277	0.0703993
ENSG00000156140	ADAMTS3	-0.983098	0.0246601	0.070466
ENSG00000235105	AL356968.2	0.776467	0.0246764	0.0704807
ENSG00000227070	AC104170.1	2.51302	0.0248053	1
ENSG00000188833	ENTPD8	-1.54388	0.0248233	0.0708278
ENSG00000271757	AP002360.2	-4.25028	0.0248576	1
ENSG00000162946	DISC1	-0.620799	0.0249369	0.0710474
ENSG00000235897	TM4SF19-AS1	0.608335	0.0249462	0.0710608
ENSG00000265692	LINC01970	-3.23859	0.0250555	1
ENSG00000250334	LINC00989	-4.22377	0.0250867	1
ENSG00000258355	AC079174.1	3.19909	0.0252905	1
ENSG00000283265	AL356234.3	1.71124	0.0253357	1
ENSG00000205795	CYS1	-0.626668	0.025463	0.0722941
ENSG00000205325	AC005863.1	-2.31526	0.0255705	1
ENSG00000226124	FTCDNL1	0.840067	0.0258248	0.0731696
ENSG00000198125	MB	-0.748352	0.0259335	0.0734018
ENSG00000069493	CLEC2D	-0.7771	0.026003	0.0735718
ENSG00000204128	C2orf72	-0.848569	0.0261861	0.0740222
ENSG00000214182	PTMAP5	-0.590371	0.0262739	0.0742028
ENSG00000150627	WDR17	0.586214	0.0263711	0.0744233
ENSG00000237940	LINC01238	-3.24111	0.0264153	1
ENSG00000237298	TTN-AS1	0.834741	0.0264173	0.0745368
ENSG00000212766	EWSAT1	-4.37679	0.0268751	1
ENSG00000136689	IL1RN	1.56686	0.0272472	0.0764836
ENSG00000134827	TCN1	-0.599636	0.027249	0.0764836
ENSG00000279792	AC015909.5	1.41862	0.027281	0.0765457
ENSG00000135338	LCA5	-0.738277	0.0273995	0.0767949
ENSG00000251350	LINC02475	-1.61255	0.027669	1
ENSG00000115221	ITGB6	1.11303	0.0276698	0.0773568
ENSG00000235859	AC006978.1	-0.75299	0.0278265	0.077753
ENSG00000011590	ZBTB32	0.60053	0.0279318	0.0779708
ENSG00000248698	LINC01085	-1.41553	0.0279369	0.0779708
ENSG00000158458	NRG2	-1.47638	0.0281741	0.0784699
ENSG00000261338	AC021016.2	-1.43535	0.0282528	0.0786607
ENSG00000079308	TNS1	-1.07969	0.028351	0.0788752
ENSG00000226944	AL031847.1	1.39602	0.0283603	0.0788752
ENSG00000214360	EFCAB9	-4.21506	0.0284178	1
ENSG00000237515	SHISA9	-4.21506	0.0284178	1
ENSG00000249655	AC008434.1	-1.78721	0.0284815	1
ENSG00000267355	RPL9P29	3.87026	0.0284823	1
ENSG00000257122	RRN3P3	0.702367	0.0286957	0.0796225
ENSG00000178343	SHISA3	-1.46053	0.0287388	0.0797137
ENSG00000112902	SEMA5A	-1.00903	0.0291069	0.0805761
ENSG00000181585	TMIE	1.09464	0.0291692	0.0807054
ENSG00000278828	HIST1H3H	-1.37588	0.029257	0.0808759
ENSG00000260955	AC100821.2	4.13481	0.0293322	1
ENSG00000255092	AC010768.2	-2.60366	0.0293362	1
ENSG00000197769	MAP1LC3C	-2.26889	0.0293793	1
ENSG00000231638	LUARIS	-2.17974	0.0293985	1
ENSG00000230928	AL139241.1	-0.933738	0.0294535	0.0812984
ENSG00000263624	AC055811.1	1.03033	0.0294767	0.0813388
ENSG00000103599	IQCH	0.831838	0.0295729	0.0815751
ENSG00000248964	AC131254.1	-2.32927	0.0295811	1
ENSG00000175445	LPL	-1.37516	0.0296733	0.0817794
ENSG00000176842	IRX5	-0.631742	0.0297401	0.0819315
ENSG00000223345	HIST2H2BA	0.727807	0.0297443	0.0819315
ENSG00000253412	IGHVIII-13-1	1.05031	0.0297497	0.0819318
ENSG00000250508	AP000808.1	-0.90107	0.0298112	0.0820762
ENSG00000119703	ZC2HC1C	0.641281	0.0301043	0.0827909
ENSG00000168398	BDKRB2	-1.35992	0.0301752	0.0829123
ENSG00000171227	TMEM37	-0.661483	0.030316	0.0832403
ENSG00000279528	AC115618.3	-0.632687	0.0305937	0.0838692
ENSG00000008438	PGLYRP1	-2.17071	0.0307616	1
ENSG00000223784	LINP1	0.616392	0.0308244	0.0844271
ENSG00000247746	USP51	-1.71767	0.0310136	1
ENSG00000139200	PIANP	2.35101	0.0310973	1
ENSG00000102385	DRP2	-0.896335	0.0311061	0.0850037
ENSG00000197506	SLC28A3	1.90226	0.0313646	1
ENSG00000174899	PQLC2L	0.901708	0.031376	0.0856507
ENSG00000138395	CDK15	-1.19292	0.0314329	0.085776
ENSG00000169246	NPIPB3	0.693765	0.0316519	0.086252
ENSG00000166669	ATF7IP2	-2.52738	0.0317415	1
ENSG00000188383	GPAT2P2	1.49395	0.0319199	1
ENSG00000257588	AC025154.2	-3.66524	0.032058	1
ENSG00000178623	GPR35	0.734959	0.0323177	0.0877236
ENSG00000102962	CCL22	4.26547	0.0323395	1
ENSG00000189149	CRYM-AS1	1.18313	0.0323468	0.0877452
ENSG00000181126	HLA-V	1.61149	0.0323638	1
ENSG00000280384	FP325332.1	4.12488	0.0324011	1
ENSG00000139292	LGR5	-1.5402	0.032447	1
ENSG00000261183	SPINT1-AS1	3.10501	0.0326512	1
ENSG00000258461	AC012651.1	3.66091	0.0327739	1
ENSG00000280233	AC015813.7	-3.67361	0.0328317	1
ENSG00000258101	AC010173.1	-2.71516	0.0330624	1
ENSG00000275791	TRBV10-3	-3.67265	0.0331055	1
ENSG00000175768	TOMM5	0.648925	0.0331261	0.0895306
ENSG00000163879	DNALI1	-1.09686	0.0331679	0.0896279
ENSG00000177144	NUDT4B	2.12551	0.0331867	1
ENSG00000184110	EIF3C	1.4321	0.0332157	0.0897101
ENSG00000230166	RPL35AP24	4.25835	0.0333071	1
ENSG00000264548	AC132872.2	-1.41492	0.0333422	0.0899735
ENSG00000242221	PSG2	3.10087	0.0334174	1
ENSG00000166192	SENP8	-0.658593	0.033451	0.0902356
ENSG00000099834	CDHR5	0.742382	0.0336076	0.0905637
ENSG00000167261	DPEP2	4.10706	0.0336624	1
ENSG00000261740	BOLA2-SMG1P6	2.27572	0.0337365	1
ENSG00000225218	AP001628.1	1.13069	0.0337753	0.0909683
ENSG00000204060	FOXO6	-0.851439	0.0338544	0.0911179
ENSG00000232671	AL391069.2	2.00705	0.0339445	1
ENSG00000225422	RBMS1P1	-0.689946	0.0340031	0.0914253
ENSG00000113578	FGF1	-0.849764	0.034174	0.0917553
ENSG00000214960	ISPD	-1.00913	0.0342196	0.0918619
ENSG00000171766	GATM	3.16752	0.0342284	1
ENSG00000264577	AC010761.1	0.656525	0.0343547	0.092152
ENSG00000197580	BCO2	-1.72841	0.0344564	1
ENSG00000236914	LINC01852	-1.12896	0.0347293	0.092973
ENSG00000205809	KLRC2	-0.798117	0.0348787	0.0932603
ENSG00000267711	AC060766.6	-4.09609	0.0352877	1
ENSG00000268916	CSAG3	3.03606	0.0353335	1
ENSG00000207445	SNORD15B	3.03606	0.0353335	1
ENSG00000235501	AC105942.1	-0.68633	0.0353626	0.0944404
ENSG00000108932	SLC16A6	1.17873	0.0353801	0.0944592
ENSG00000115738	ID2	1.18841	0.035489	0.0946639
ENSG00000151846	PABPC3	1.38196	0.0355322	0.0947534
ENSG00000206417	H1FX-AS1	-0.83563	0.035584	0.0948683
ENSG00000143590	EFNA3	1.03653	0.0356017	0.094899
ENSG00000177699	AC011944.1	-3.7496	0.0357741	1
ENSG00000106852	LHX6	-0.608682	0.0358706	0.095501
ENSG00000163009	C2orf48	-0.837519	0.0359426	0.0956765
ENSG00000164266	SPINK1	4.15547	0.0360855	1
ENSG00000154118	JPH3	3.54378	0.0362147	1
ENSG00000204556	AL450124.1	-1.69283	0.0363902	1
ENSG00000256377	AC009509.1	1.23302	0.036401	0.0966149
ENSG00000243902	ELFN2	-1.16349	0.0364651	0.0967519
ENSG00000133135	RNF128	-0.620929	0.0365349	0.0968763
ENSG00000157399	ARSE	-0.599668	0.036651	0.0971621
ENSG00000249234	AC108063.1	3.5391	0.0366734	1
ENSG00000229771	AL035665.1	-1.38905	0.0370238	0.0980332
ENSG00000259436	AC010247.2	-0.827483	0.0371805	0.0983809
ENSG00000236091	LINC02243	3.03089	0.037255	1
ENSG00000114200	BCHE	-2.72766	0.0373515	1
ENSG00000136457	CHAD	-1.22095	0.0373536	0.0987377
ENSG00000146192	FGD2	-4.06806	0.0374521	1
ENSG00000123612	ACVR1C	1.19653	0.037526	0.0990251
ENSG00000106031	HOXA13	-0.78576	0.0376306	0.0991781
ENSG00000228037	AL139246.3	-4.08827	0.0377247	1
ENSG00000233277	LINC01728	-3.53856	0.0380526	1
ENSG00000245017	LINC02453	-2.0052	0.0381277	1
ENSG00000133710	SPINK5	-4.08245	0.0381893	1
ENSG00000147036	LANCL3	-2.22196	0.0382272	1
ENSG00000140297	GCNT3	1.78068	0.0382277	1
ENSG00000233903	Z83851.1	1.1834	0.0384668	0.100975
ENSG00000273181	AC131235.4	2.60042	0.0385107	1
ENSG00000217258	AC007249.1	1.84863	0.0385204	1
ENSG00000279568	AC093525.9	1.63226	0.038677	1
ENSG00000116157	GPX7	-0.72895	0.0387102	0.101427
ENSG00000272501	AL662844.4	-0.891921	0.0388878	0.101805
ENSG00000240687	AC082651.1	-1.73698	0.0388919	1
ENSG00000255966	AC006064.3	-3.54325	0.0391072	1
ENSG00000246662	LINC00535	-3.08516	0.0392455	1
ENSG00000237943	PRKCQ-AS1	1.3897	0.0392629	0.102545
ENSG00000130988	RGN	-1.27036	0.0392951	0.102594
ENSG00000136155	SCEL	2.37069	0.0393052	1
ENSG00000266983	AC011444.1	-1.49217	0.0393378	1
ENSG00000167286	CD3D	-4.06649	0.0394812	1
ENSG00000272750	AL592148.3	-1.20657	0.039514	0.103027
ENSG00000260966	AP001486.2	-0.638818	0.0395328	0.103057
ENSG00000210077	MT-TV	1.01313	0.0395455	0.103057
ENSG00000133488	SEC14L4	-0.616975	0.0396123	0.103197
ENSG00000173809	TDRD12	-3.04657	0.0397247	1
ENSG00000112812	PRSS16	0.594513	0.0398757	0.103778
ENSG00000134259	NGF	0.756253	0.0400023	0.103995
ENSG00000138347	MYPN	1.3827	0.0405186	0.105131
ENSG00000262576	PCDHGA4	-0.645559	0.0405406	0.105156
ENSG00000248780	ARL4AP2	3.52964	0.0406069	1
ENSG00000229672	AL450322.2	1.32366	0.0406194	0.105325
ENSG00000237352	LINC01358	-0.995346	0.0407492	0.105592
ENSG00000188897	AC099489.1	-1.29251	0.0407867	0.105671
ENSG00000280311	AC131212.4	2.20651	0.0409265	1
ENSG00000263006	ROCK1P1	0.833797	0.0409647	0.106061
ENSG00000135436	FAM186B	1.4301	0.0410259	0.106202
ENSG00000225075	AL603832.1	-1.4379	0.0412225	1
ENSG00000231806	PCAT7	1.2358	0.0413639	0.106899
ENSG00000120337	TNFSF18	1.40466	0.0417199	0.107621
ENSG00000200350	RNU6-1285P	-4.05833	0.0418147	1
ENSG00000171790	SLFNL1	1.02177	0.0419862	0.108111
ENSG00000277873	AC131159.2	3.9721	0.042298	1
ENSG00000258615	AL117187.1	3.9721	0.042298	1
ENSG00000038427	VCAN	1.45413	0.0423601	1
ENSG00000240376	AC010343.1	0.655201	0.042394	0.10898
ENSG00000167968	DNASE1L2	0.775249	0.0425077	0.1092
ENSG00000182264	IZUMO1	3.96936	0.0425371	1
ENSG00000230212	AP000688.1	-4.19775	0.0428697	1
ENSG00000241014	AC114490.1	-2.65657	0.0429724	1
ENSG00000278463	HIST1H2AB	3.96238	0.0431541	1
ENSG00000136010	ALDH1L2	-1.24279	0.0436304	0.111622
ENSG00000124491	F13A1	-2.97808	0.0436664	1
ENSG00000277758	FO681492.1	-0.818316	0.043738	0.111851
ENSG00000200913	SNORD46	1.89446	0.0438417	1
ENSG00000100351	GRAP2	-2.4043	0.0440741	1
ENSG00000259863	SH3RF3-AS1	-0.608688	0.044297	0.113017
ENSG00000138696	BMPR1B	0.998139	0.044334	0.113087
ENSG00000182685	BRICD5	-0.640616	0.0443516	0.113113
ENSG00000258623	AL121820.1	1.88831	0.0443816	1
ENSG00000232053	AC078845.1	3.98747	0.0444566	1
ENSG00000253361	AC069120.1	-1.07721	0.0445565	0.113542
ENSG00000240395	RPL5P23	2.59026	0.0446108	1
ENSG00000169618	PROKR1	-1.98265	0.0446435	1
ENSG00000255160	AC009652.1	-3.03256	0.044769	1
ENSG00000274210	RF00003	3.97636	0.0449317	1
ENSG00000278467	AC138393.3	0.854107	0.0450132	0.114462
ENSG00000271503	CCL5	1.24312	0.0452084	0.114845
ENSG00000235426	AL133481.1	-3.54123	0.0452866	1
ENSG00000229563	LINC01204	0.967481	0.0453639	0.115221
ENSG00000255150	EID3	0.95958	0.0453974	0.115288
ENSG00000117425	PTCH2	-0.954898	0.0456041	0.11568
ENSG00000243431	RPL5P30	3.99315	0.0456953	1
ENSG00000164061	BSN	1.16772	0.0457076	0.115829
ENSG00000112293	GPLD1	-2.03543	0.0457175	1
ENSG00000276405	TRBV13	-2.21138	0.0457471	1
ENSG00000115844	DLX2	1.87982	0.0462038	1
ENSG00000267069	AP005264.1	2.33314	0.0462481	1
ENSG00000247324	AC010547.1	3.429	0.0462996	1
ENSG00000261326	LINC01355	-0.5967	0.0464544	0.117415
ENSG00000185986	SDHAP3	-0.725382	0.0464794	0.117459
ENSG00000136235	GPNMB	-0.709463	0.0466055	0.117739
ENSG00000102984	ZNF821	-0.926059	0.0467584	0.118025
ENSG00000274554	AC083806.2	3.42295	0.0467767	1
ENSG00000143001	TMEM61	1.54586	0.0468609	0.118153
ENSG00000273062	AL449106.1	2.32441	0.0469741	1
ENSG00000231483	AL365356.4	-0.675006	0.0469951	0.118434
ENSG00000227199	ST7-AS1	-0.782739	0.0471021	0.118646
ENSG00000160181	TFF2	-0.836783	0.0471599	0.118757
ENSG00000271537	AC009220.3	2.05648	0.0473393	1
ENSG00000172260	NEGR1	-1.45374	0.0474499	1
ENSG00000245975	AC090515.2	-1.36586	0.0474537	1
ENSG00000185532	PRKG1	-2.01206	0.0475346	1
ENSG00000136014	USP44	-0.60799	0.0476003	0.119648
ENSG00000183580	FBXL7	-2.57275	0.0477382	1
ENSG00000232850	PTGES2-AS1	1.19904	0.0479105	0.120233
ENSG00000212607	SNORA3B	-1.97283	0.0479734	1
ENSG00000278989	AP001148.1	-0.675884	0.0489589	0.122409
ENSG00000246379	AC007495.1	-2.57816	0.0489743	1
ENSG00000272468	AL021807.1	-1.40109	0.0491507	0.12277
ENSG00000249375	CASC11	2.93419	0.0492459	1
ENSG00000197587	DMBX1	2.97093	0.0493411	1
ENSG00000182621	PLCB1	-1.31291	0.0494691	0.123466
ENSG00000053524	MCF2L2	0.646888	0.0497288	0.123935
ENSG00000231663	AL355472.1	1.41132	0.0499424	0.124327
