# Supplementary material for: YY1 mediated DCUN1D5 transcriptional activation promotes triple-negative breast cancer progression by targeting FN1/PI3K/AKT pathway
Source: Biol Direct. 2024 Jun 3;19:42. doi: 10.1186/s13062-024-00481-2 (PMC11145835; doi:10.1186/s13062-024-00481-2)
Supplement: Supplementary file 5 — Supplementary Material 5 [file 13062_2024_481_MOESM5_ESM.xlsx]

## Sheet: Sheet1
Supplementary Table 4 The prediction binding sites between YY1 and DCUN1D5
Gene name	Relative score	Start	End	Strand	Predicted sequence
MA0095.1.YY1	0.990201	789	794	-	ACCATC
MA0095.1.YY1	0.949208	452	457	+	TCCATC
MA0095.1.YY1	0.949208	1159	1164	+	TCCATC
MA0095.1.YY1	0.940561	482	487	+	GCCATT
MA0095.1.YY1	0.940561	1221	1226	+	GCCATT
MA0095.1.YY1	0.940561	1522	1527	-	GCCATT
MA0095.1.YY1	0.930762	1362	1367	+	ACCATT
